# Supplementary material for: ABO Blood Type and Personality Traits in Healthy Japanese Subjects
Source: PLoS One. 2015 May 15;10(5):e0126983. doi: 10.1371/journal.pone.0126983 (PMC4433257; doi:10.1371/journal.pone.0126983)
Supplement: S1 Table — (XLSX) [file pone.0126983.s001.xlsx]

## Sheet: Sheet1
DNA	rs8176746	rs8176719	Blood types	DBH （rs1611115）	NS	NS1	NS2	NS3	NS4	HA	HA1	HA2	HA3	HA4	RD	RD1	RD2	RD3	P	SD	SD1	SD2	SD3	SD4	SD5	C	C1	C2	C3	C4	C5	ST	ST1	ST2	ST3
004N	C/C	del/del	OO	C/C	12	3	2	5	2	29	9	6	7	7	11	4	2	5	2	17	3	4	1	2	7	18	5	1	4	4	4	3	1	2	0
005N	A/A	G/G	BB	C/C	29	5	9	7	8	15	1	5	5	4	16	6	7	3	5	16	5	4	1	1	5	27	6	2	5	7	7	15	5	5	5
006N	C/A	del/G	BO	C/C	18	7	7	4	0	15	4	4	4	3	13	5	2	6	5	29	8	4	2	4	11	28	7	2	6	7	6	21	8	9	4
011N	C/A	del/G	BO	C/C	21	6	5	7	3	24	5	7	6	6	13	4	5	4	8	31	8	6	4	3	10	31	6	2	8	8	7	8	5	2	1
100N	C/C	del/G	AO	C/C	21	7	1	7	6	21	5	7	5	4	17	7	5	5	6	28	8	6	4	8	2	21	4	4	3	5	5	7	3	3	1
186N	C/C	del/del	OO	C/T	26	7	7	8	4	19	2	7	5	5	10	4	1	5	6	26	5	6	4	6	5	28	7	3	5	9	4	16	6	9	1
190N	C/C	del/del	OO	C/C	27	9	4	7	7	5	0	1	2	2	19	6	8	5	8	27	8	7	4	1	7	23	3	3	6	5	6	26	12	8	6
191N	A/A	G/G	BB	C/C	24	8	4	6	6	16	4	3	6	3	15	6	5	4	2	17	5	2	4	0	6	33	8	2	7	9	7	7	3	2	2
195N	C/C	del/G	AO	C/T	27	8	7	6	6	16	4	5	3	4	16	5	7	4	4	36	8	6	4	8	10	22	4	2	6	6	4	7	5	1	1
199N	C/A	del/G	BO	C/C	24	8	3	7	6	25	7	6	5	7	11	5	3	3	3	40	8	6	5	10	11	27	7	6	5	4	5	3	1	2	0
201N	C/A	del/G	BO	C/C	18	7	2	4	5	21	6	5	4	6	18	6	7	5	4	28	6	3	5	6	8	25	6	3	6	4	6	7	4	1	2
202N	C/C	G/G	AA	C/C	25	8	5	8	4	24	7	6	5	6	17	6	6	5	5	25	8	5	2	5	5	24	6	2	5	5	6	9	6	2	1
203N	C/C	del/G	AO	C/C	24	8	5	6	5	11	4	3	4	0	12	3	4	5	7	33	8	8	3	9	5	34	8	2	8	10	6	15	6	5	4
204N	C/C	del/G	AO	C/C	18	3	6	6	3	25	7	6	6	6	15	7	2	6	3	15	3	2	1	7	2	28	7	3	7	4	7	14	4	7	3
206N	C/C	del/del	OO	C/C	21	5	6	6	4	19	3	7	4	5	13	4	4	5	4	30	6	5	2	9	8	27	6	4	5	7	5	11	4	4	3
207N	C/C	del/del	OO	C/C	33	9	8	7	9	18	4	4	4	6	15	5	7	3	1	22	7	3	4	5	3	17	3	1	3	4	6	8	1	6	1
208N	C/C	del/G	AO	C/C	25	9	3	8	5	16	7	3	2	4	14	5	3	6	6	36	7	6	4	10	9	27	7	0	8	6	6	11	3	5	3
209N	C/C	del/del	OO	C/C	26	9	5	7	5	13	4	5	1	3	17	6	6	5	3	35	8	7	4	9	7	32	8	2	7	7	8	6	1	3	2
211N	C/C	del/del	OO	C/T	31	9	8	8	6	30	10	7	4	9	18	6	6	6	3	7	4	2	0	0	1	23	4	2	6	5	6	10	3	5	2
213N	C/C	del/G	AO	C/C	21	7	2	8	4	28	9	7	6	6	14	6	3	5	3	24	7	2	2	9	4	34	8	3	8	8	7	7	3	4	0
214N	C/A	del/G	BO	C/T	26	9	6	7	4	13	4	4	3	2	19	8	7	4	3	34	7	5	4	10	8	32	6	3	7	9	7	18	9	5	4
220N	C/C	G/G	AA	C/T	31	9	8	8	6	8	3	2	3	0	18	6	6	6	7	36	8	6	5	10	7	34	8	3	7	9	7	17	9	5	3
221N	C/A	del/G	BO	C/C	21	8	4	6	3	19	3	7	6	3	17	4	8	5	5	33	8	4	3	8	10	30	7	2	8	8	5	9	5	3	1
227N	C/C	del/G	AO	C/C	18	2	7	5	4	13	4	3	2	4	14	5	3	6	3	27	8	5	3	3	8	33	8	5	7	8	5	8	5	2	1
231N	C/C	del/G	AO	C/T	20	6	2	7	5	18	5	4	8	1	10	4	4	2	7	24	8	3	2	4	7	31	7	2	6	9	7	16	8	6	2
232N	C/A	del/G	BO	C/C	37	10	9	8	10	15	4	4	2	5	13	4	6	3	3	25	7	7	4	4	3	25	7	1	6	7	4	9	3	3	3
233N	C/C	del/G	AO	C/C	25	6	8	8	3	16	4	5	2	5	19	7	6	6	4	27	8	7	4	4	4	22	7	2	3	6	4	11	3	5	3
234N	C/C	del/del	OO	C/C	34	9	10	8	7	20	6	6	5	3	17	6	6	5	2	24	8	5	2	4	5	28	7	2	6	6	7	12	7	5	0
235N	C/C	del/G	AO	C/C	27	7	8	8	4	20	7	4	4	5	15	3	6	6	4	28	5	7	4	6	6	23	6	4	4	5	4	4	3	0	1
236N	C/C	del/G	AO	C/C	28	7	7	8	6	23	9	7	3	4	16	4	7	5	7	23	6	5	4	2	6	22	6	1	6	3	6	19	8	7	4
237N	C/C	del/G	AO	C/C	28	10	5	7	6	22	3	5	6	8	10	4	5	1	1	23	7	3	4	6	3	25	7	4	4	6	4	7	6	0	1
238N	C/C	G/G	AA	C/C	18	5	2	8	3	17	2	5	6	4	20	7	8	5	7	35	8	7	3	8	9	35	7	6	8	7	7	10	6	2	2
239N	C/C	G/G	AA	C/T	22	6	3	7	6	21	4	6	6	5	19	7	8	4	5	28	8	8	1	6	5	29	6	4	6	7	6	8	5	2	1
240N	C/C	G/G	AA	C/C	22	5	6	6	5	19	7	3	6	3	3	1	2	0	7	25	7	5	4	4	5	22	5	1	4	6	6	2	1	1	0
241N	C/C	del/G	AO	C/C	20	7	3	6	4	16	6	6	3	1	16	6	7	3	7	33	8	7	5	4	9	26	7	3	7	4	5	4	2	2	0
242N	C/A	del/G	BO	C/C	14	6	2	4	2	19	5	7	5	2	19	9	5	5	7	24	4	6	3	4	7	23	1	4	5	4	9	15	9	6	0
244N	C/A	del/G	BO	C/C	22	6	6	5	5	27	8	7	6	6	11	3	4	4	6	20	6	4	1	5	4	20	7	1	5	3	4	10	6	4	0
245N	C/C	del/G	AO	C/C	22	5	9	2	6	25	7	5	6	7	12	5	4	3	1	7	4	0	0	2	1	18	6	3	1	4	4	12	5	6	1
246N	C/A	G/G	AB	C/T	13	4	2	4	3	20	6	5	6	3	19	8	6	5	6	25	7	5	2	1	10	33	8	6	7	7	5	11	5	2	4
247N	C/C	del/G	AO	C/C	17	5	1	8	3	14	3	7	2	2	22	8	8	6	3	30	8	3	4	7	8	36	8	3	7	10	8	8	2	4	2
248N	A/A	G/G	BB	C/C	27	7	7	7	6	23	6	4	6	7	9	3	3	3	3	31	8	5	2	11	5	25	5	2	3	8	7	16	11	4	1
249N	C/C	del/del	OO	C/C	23	7	6	6	4	19	5	5	5	4	19	6	7	6	5	33	7	5	4	6	11	29	6	3	7	6	7	10	5	2	3
250N	C/A	G/G	AB	C/C	27	7	5	7	8	29	9	5	8	7	11	3	4	4	4	23	6	6	2	4	5	19	6	1	4	2	6	4	2	2	0
255N	C/C	del/G	AO	C/T	20	5	3	8	4	19	3	7	4	5	19	7	8	4	7	31	7	6	5	4	9	32	7	4	8	7	6	10	5	3	2
269N	C/C	del/G	AO	C/T	21	5	6	6	4	17	5	7	4	1	15	4	6	5	3	32	8	6	3	8	7	34	8	2	8	10	6	13	6	5	2
271N	C/C	del/G	AO	C/C	23	6	6	8	3	12	2	3	5	2	16	3	8	5	3	31	8	7	3	6	7	25	5	4	6	5	5	6	4	1	1
272N	C/C	del/G	AO	C/C	18	3	5	7	3	23	7	7	5	4	8	2	3	3	2	29	8	3	3	10	5	30	6	2	6	8	8	4	3	1	0
273N	C/C	G/G	AA	C/C	16	5	3	7	1	22	6	7	6	3	13	6	4	3	7	38	8	8	4	9	9	33	6	2	8	9	8	10	4	3	3
274N	C/C	del/del	OO	C/C	29	7	7	8	7	18	4	5	5	4	15	6	3	6	3	23	7	5	2	6	3	33	8	3	7	8	7	11	6	5	0
275N	C/A	del/G	BO	C/C	16	3	1	7	5	17	4	7	2	4	11	4	3	4	2	26	7	6	4	3	6	33	8	3	8	7	7	9	6	1	2
276N	C/C	del/G	AO	C/C	14	3	2	7	2	20	4	7	5	4	14	4	5	5	5	27	8	4	4	8	3	30	7	4	6	7	6	4	2	2	0
277N	C/C	del/G	AO	C/T	22	8	5	4	5	12	3	5	4	0	18	6	7	5	8	32	7	5	4	8	8	32	6	4	7	9	6	12	6	4	2
280N	C/A	del/G	BO	C/C	26	4	9	9	4	24	6	7	7	4	17	4	8	5	4	25	8	5	2	5	5	29	5	2	7	8	7	9	4	4	1
281N	C/A	del/G	BO	C/C	28	9	7	7	5	12	5	2	3	2	16	5	7	4	2	28	8	4	4	4	8	30	8	2	7	6	7	16	6	7	3
284N	C/C	G/G	AA	C/C	31	10	8	6	7	16	3	3	5	5	16	3	7	6	4	22	7	4	3	3	5	31	6	3	7	6	9	7	5	1	1
285N	C/A	del/G	BO	C/C	27	8	7	8	4	15	4	6	4	1	22	8	8	6	5	32	8	5	4	6	9	35	7	5	6	8	9	3	1	1	1
287N	C/C	del/del	OO	C/T	26	8	7	6	5	12	1	2	4	5	16	5	7	4	4	35	7	8	5	6	9	38	8	6	8	10	6	9	4	1	4
288N	C/C	del/del	OO	C/C	29	10	6	8	5	16	5	4	3	4	17	4	7	6	3	34	8	7	5	7	7	34	6	4	8	8	8	10	5	4	1
289N	C/A	G/G	AB	C/T	19	6	2	8	3	24	7	7	6	4	14	5	5	4	5	18	5	4	4	2	3	30	6	3	7	7	7	6	5	1	0
291N	A/A	G/G	BB	C/C	20	4	5	8	3	20	5	6	6	3	20	7	7	6	3	35	8	7	3	10	7	32	7	2	7	8	8	13	5	4	4
294N	C/C	del/del	OO	C/T	25	7	8	7	3	11	2	3	4	2	17	6	7	4	5	36	8	6	2	10	10	35	7	5	6	8	9	12	5	5	2
297N	C/C	del/del	OO	C/C	22	6	2	7	7	21	5	6	7	3	15	4	7	4	4	27	7	7	4	4	5	27	6	2	7	7	5	4	1	2	1
298N	C/A	del/G	BO	C/C	25	6	8	6	5	25	8	7	5	5	10	5	2	3	3	22	7	6	3	2	4	20	4	1	5	4	6	9	5	3	1
301N	C/C	del/G	AO	C/C	34	8	10	7	9	23	3	6	7	7	12	5	3	4	0	21	7	5	0	1	8	17	2	3	6	2	4	7	2	3	2
304N	C/C	del/del	OO	T/T	15	6	2	5	2	13	4	4	3	2	17	5	6	6	5	34	8	6	5	8	7	35	7	4	8	10	6	6	2	2	2
305N	C/C	del/del	OO	C/C	23	6	7	6	4	21	7	5	5	4	17	4	8	5	3	22	4	5	2	6	5	30	8	2	6	8	6	5	2	2	1
306N	A/A	G/G	BB	C/T	19	5	6	5	3	15	4	6	4	1	16	4	7	5	7	27	8	4	3	5	7	31	5	5	7	10	4	8	3	2	3
307N	C/A	G/G	AB	C/T	14	4	2	5	3	29	11	7	4	7	17	5	6	6	7	26	4	6	4	5	7	28	6	2	7	7	6	3	2	1	0
308N	C/C	del/G	AO	C/C	33	10	6	8	9	24	7	6	4	7	14	6	4	4	3	27	8	4	5	6	4	23	6	4	5	4	4	6	3	1	2
309N	C/C	del/G	AO	T/T	27	9	7	8	3	23	6	6	5	6	18	4	8	6	5	32	8	6	3	9	6	32	7	4	6	9	6	9	3	4	2
310N	C/C	del/G	AO	C/T	16	5	3	6	2	22	6	6	6	4	16	5	5	6	4	29	7	3	4	9	6	26	6	3	7	5	5	6	5	1	0
311N	C/C	G/G	AA	C/T	21	5	4	7	5	20	6	7	4	3	11	5	2	4	4	35	8	6	3	9	9	28	7	2	6	10	3	6	3	1	2
312N	C/C	del/del	OO	C/C	23	6	6	7	4	24	7	6	6	5	13	4	3	6	2	21	7	4	4	2	4	26	7	3	6	5	5	6	4	1	1
313N	C/A	del/G	BO	C/C	18	3	5	8	2	16	4	6	5	1	16	7	4	5	7	39	7	6	5	10	11	29	7	2	4	8	8	9	7	2	0
314N	C/C	del/G	AO	C/C	23	7	5	7	4	20	6	6	5	3	17	5	6	6	5	24	5	6	3	7	3	31	7	2	8	7	7	7	6	1	0
315N	C/A	del/G	BO	C/T	25	3	7	8	7	16	6	5	3	2	5	2	3	0	4	30	8	7	2	4	9	13	6	0	3	1	3	10	3	6	1
316N	C/C	del/del	OO	C/C	21	5	5	7	4	9	1	4	2	2	19	7	6	6	4	26	5	8	3	4	6	35	8	4	7	10	6	20	9	8	3
317N	C/C	del/del	OO	C/C	20	2	6	7	5	23	7	5	6	5	10	3	2	5	5	20	8	4	3	3	2	27	6	2	6	7	6	6	5	1	0
318N	C/A	del/G	BO	C/C	17	5	4	6	2	15	3	7	5	0	18	8	5	5	7	35	7	8	4	8	8	34	7	4	8	9	6	17	9	4	4
320N	C/C	del/G	AO	C/T	11	2	1	4	4	29	9	7	7	6	12	4	3	5	8	36	8	7	1	10	10	31	8	3	7	8	5	13	4	6	3
324N	C/A	del/G	BO	C/C	15	8	1	4	2	19	5	6	3	5	17	7	6	4	6	29	7	8	3	4	7	37	8	6	7	9	7	22	10	6	6
325N	C/C	del/G	AO	C/C	23	9	2	8	4	14	4	2	5	3	20	6	8	6	8	23	5	2	3	3	10	33	7	2	8	8	8	10	4	5	1
326N	C/C	del/del	OO	C/T	20	6	4	6	4	26	8	7	4	7	14	6	3	5	7	22	6	6	2	2	6	37	8	4	8	10	7	17	6	6	5
327N	C/C	del/G	AO	C/T	27	8	6	7	6	10	2	1	6	1	15	4	8	3	6	37	8	6	5	8	10	25	4	2	7	6	6	11	5	3	3
328N	C/C	del/G	AO	C/C	19	7	4	6	2	24	5	7	5	7	18	5	8	5	7	30	7	6	4	8	5	36	8	4	6	10	8	15	5	5	5
329N	C/C	del/del	OO	C/C	16	4	2	7	3	19	3	7	3	6	14	4	7	3	5	39	8	8	5	9	9	29	6	2	7	8	6	18	9	3	6
330N	C/C	del/del	OO	C/C	29	6	8	7	8	8	1	2	2	3	6	3	1	2	2	22	4	7	2	3	6	22	8	3	5	3	3	17	7	7	3
331N	C/C	del/G	AO	C/C	22	5	5	8	4	26	8	6	6	6	12	5	3	4	3	10	6	1	2	0	1	16	3	2	5	3	3	3	1	2	0
332N	C/A	G/G	AB	C/C	18	7	3	3	5	11	2	4	3	2	11	4	4	3	7	35	8	6	5	9	7	29	6	2	6	8	7	12	6	5	1
333N	C/A	del/G	BO	C/C	26	4	8	7	7	22	8	7	4	3	17	6	6	5	3	39	8	5	4	10	12	36	8	5	7	10	6	14	6	6	2
336N	C/A	del/G	BO	T/T	19	7	1	6	5	10	1	3	2	4	16	7	4	5	3	34	6	7	4	8	9	30	5	3	8	6	8	16	9	5	2
337N	A/A	G/G	BB	C/T	16	6	2	3	5	21	8	3	5	5	12	4	4	4	7	21	7	6	3	2	3	17	5	2	3	3	4	7	1	5	1
341N	C/C	del/del	OO	C/C	25	8	3	8	6	21	3	5	5	8	18	7	6	5	3	33	7	5	5	7	9	34	6	6	7	9	6	7	1	4	2
343N	C/A	G/G	AB	C/C	24	7	4	7	6	15	2	7	4	2	16	6	4	6	4	31	7	6	3	7	8	34	8	5	7	9	5	11	4	4	3
344N	C/C	del/del	OO	C/C	24	7	6	4	7	23	7	6	5	5	16	7	5	4	3	24	8	6	3	1	6	21	4	4	3	3	7	12	5	6	1
345N		G/G		C/C	20	3	6	4	7	24	10	5	4	5	10	4	1	5	4	30	8	5	3	7	7	18	2	1	4	5	6	13	5	5	3
346N	C/A	G/G	AB	C/C	19	7	2	6	4	18	6	3	4	5	13	3	4	6	5	33	7	4	4	9	9	31	6	3	7	7	8	8	7	1	0
347N	C/C	del/G	AO	C/C	23	8	5	6	4	16	5	6	2	3	18	6	6	6	4	37	8	8	4	6	11	36	8	5	8	8	7	11	5	4	2
350N	C/C	del/G	AO	C/T	26	8	6	6	6	14	6	4	2	2	12	3	5	4	1	33	8	7	4	9	5	25	7	2	7	5	4	7	3	3	1
353N	C/C	del/G	AO	C/C	22	5	3	7	7	21	7	6	4	4	17	6	5	6	1	22	5	5	2	3	7	30	7	5	7	7	4	4	2	2	0
354N	C/C	del/del	OO	C/C	15	4	2	7	2	18	6	6	5	1	15	8	3	4	6	29	7	7	3	4	8	35	8	5	8	8	6	11	4	3	4
355N	C/C	del/G	AO	C/C	21	8	4	5	4	8	2	3	2	1	11	4	3	4	4	27	4	5	4	4	10	37	8	4	7	10	8	11	4	3	4
356N	C/A	del/G	BO	C/T	20	9	2	6	3	15	5	4	4	2	16	5	7	4	7	37	8	5	4	10	10	32	7	2	7	9	7	10	5	3	2
358N	C/C	G/G	AA	C/C	20	5	3	7	5	16	5	6	2	3	18	7	5	6	6	26	7	8	3	0	8	26	7	6	7	2	4	13	8	3	2
360N	C/C	del/del	OO	T/T	20	7	3	7	3	30	9	7	6	8	15	7	4	4	5	19	4	6	4	2	3	21	5	1	5	2	8	12	5	6	1
361N	C/C	del/del	OO	C/T	20	8	3	6	3	20	7	5	5	3	18	7	7	4	5	27	8	5	4	3	7	26	7	2	6	6	5	9	6	2	1
362N	C/C	del/del	OO	C/C	32	9	8	9	6	14	4	4	4	2	13	4	5	4	2	18	8	3	3	3	1	25	7	3	6	5	4	4	1	2	1
363N	C/C	del/G	AO	C/T	25	5	8	7	5	29	10	7	5	7	17	5	6	6	3	15	6	3	1	2	3	26	7	3	6	5	5	9	6	1	2
364N	C/C	del/del	OO	C/C
365N	C/C	del/del	OO	C/C	32	10	9	5	8	16	4	3	3	6	14	5	6	3	7	23	6	5	2	2	8	28	6	4	5	7	6	12	8	3	1
366N	C/A	del/G	BO	C/C	30	8	8	8	6	13	5	3	3	2	18	5	8	5	4	38	8	6	3	10	11	34	8	4	7	6	9	5	4	0	1
367N	C/C	del/del	OO	C/T	26	8	6	7	5	18	5	5	5	3	14	3	6	5	3	38	8	7	4	9	10	35	7	4	7	9	8	6	2	3	1
368N	C/C	G/G	AA	C/C	18	6	2	5	5	19	6	5	5	3	19	7	7	5	8	33	7	8	4	4	10	29	4	5	6	7	7	11	6	2	3
369N(48N)	C/C	del/del	OO	C/C	19	3	6	7	3	25	8	7	5	5	15	2	7	6	2	22	6	2	0	8	6	30	6	2	8	9	5	8	4	1	3
370N(44N）	C/C	del/del	OO	C/C	17	4	6	4	3	32	9	7	8	8	12	5	2	5	5	18	5	4	1	2	6	18	4	1	4	6	3	2	1	1	0
371N	C/C	del/G	AO	C/C	24	9	5	6	4	24	9	5	5	5	20	7	8	5	7	20	6	2	2	6	4	35	7	5	8	9	6	15	8	5	2
372N(63N)	C/C	del/del	OO	C/C	24	6	8	7	3	20	4	6	7	3	14	5	6	3	4	27	8	4	4	6	5	28	5	5	6	7	5	7	2	3	2
373N(55N)	C/C	del/G	AO	C/C	18	6	2	8	2	23	5	5	6	7	10	3	2	5	6	24	6	4	4	6	4	30	7	2	5	9	7	6	3	2	1
374N	C/A	G/G	AB	C/C	19	6	6	2	5	12	2	4	2	4	11	4	5	2	4	37	8	6	5	10	8	33	8	4	8	7	6	5	1	2	2
375N(42N)	C/A	del/G	BO	C/C	25	9	7	4	5	15	5	5	5	0	11	5	3	3	6	39	8	5	5	11	10	31	6	2	7	8	8	11	4	3	4
376N(65N)	C/C	del/del	OO	C/T	12	6	1	4	1	26	9	6	6	5	15	6	4	5	7	27	6	6	4	4	7	28	4	5	7	6	6	12	4	4	4
377N	C/A	del/G	BO	C/C	24	7	6	6	5	23	5	6	7	5	17	6	5	6	4	30	8	5	4	3	10	24	6	2	7	2	7	8	4	2	2
378N	C/C	del/G	AO	C/C	20	6	6	6	2	21	5	7	6	3	16	4	6	6	4	31	8	4	3	9	7	27	5	1	7	7	7	8	5	1	2
379N	C/C	del/G	AO	C/C	27	7	7	7	6	17	5	6	4	2	15	7	5	3	4	30	6	5	5	5	9	30	6	4	7	7	6	12	8	3	1
380N	C/A	del/G	BO	C/C	20	7	4	4	5	12	2	3	3	4	17	6	6	5	6	36	7	5	4	8	12	34	8	4	7	9	6	11	4	4	3
381N	C/C	del/G	AO	C/C	26	7	7	6	6	6	0	4	0	2	16	6	7	3	2	27	7	4	3	6	7	28	7	2	6	8	5	7	5	1	1
382N	C/A	G/G	AB	C/T	18	7	2	6	3	25	6	5	7	7	19	7	6	6	7	22	4	4	4	1	9	34	7	5	8	7	7	20	10	7	3
383N(28N)	C/C	del/G	AO	C/C	20	4	6	6	4	10	1	3	5	1	12	6	3	3	5	28	6	4	4	7	7	32	7	3	6	9	7	14	4	7	3
384N	C/C	del/del	OO	C/T	27	8	7	7	5	16	2	5	5	4	13	3	7	3	5	22	7	4	4	1	6	21	5	2	7	4	3	7	5	2	0
385N	C/C	del/G	AO	C/C	26	8	6	8	4	11	1	5	5	0	18	6	6	6	7	33	8	7	2	8	8	35	8	3	7	9	8	13	3	6	4
386N	C/C	G/G	AA	C/C	18	4	3	7	4	25	6	6	6	7	17	5	6	6	3	23	6	4	3	5	5	28	6	3	7	6	6	5	4	1	0
387N	C/C	G/G	AA	C/C	24	6	8	7	3	29	7	7	7	8	17	4	8	5	4	23	7	4	2	4	6	22	5	2	4	5	6	9	6	3	0
388N(62N)	C/C	del/del	OO	C/C	22	7	5	7	3	11	3	5	2	1	20	8	8	4	4	35	7	6	4	7	11	34	7	6	8	7	6	15	8	4	3
389N(68N)	C/A	G/G	AB	C/C	17	7	3	3	4	24	7	7	5	5	16	5	7	4	4	25	8	4	3	3	7	33	7	4	8	9	5	7	6	1	0
390N	C/C	del/del	OO	C/C	13	4	4	3	2	26	8	6	7	5	16	5	6	5	7	21	7	6	4	1	3	29	6	2	7	7	7	9	5	3	1
391N(29N)	C/C	del/del	OO	C/T	20	5	3	7	5	24	7	7	6	4	16	5	7	4	4	30	7	6	2	9	6	30	6	2	8	6	8	7	4	3	0
392N(21N)	C/C	del/del	OO	C/C	27	7	7	7	6	28	11	4	7	6	12	5	2	5	4	14	4	3	1	3	3	18	3	1	4	4	6	6	3	3	0
393N(46N)	C/A	G/G	AB	C/T	23	6	6	7	4	23	7	7	6	3	15	3	6	6	3	25	8	5	2	5	5	26	6	2	5	7	6	4	2	1	1
394N(27N)	C/C	del/G	AO	C/C	22	5	6	6	5	24	8	6	6	4	14	3	5	6	2	26	7	4	4	6	5	23	4	2	4	7	6	5	4	0	1
395N	C/C	del/del	OO	C/T	18	6	5	6	1	14	6	6	2	0	13	4	5	4	3	39	8	6	3	10	12	34	7	4	7	9	7	7	4	1	2
396N	C/A	del/G	BO	C/C	24	7	7	6	4	18	4	5	5	4	16	5	8	3	3	30	8	2	2	11	7	24	4	3	4	7	6	4	3	0	1
397N	C/C	del/del	OO	C/T	22	5	6	7	4	24	8	7	5	4	16	6	5	5	3	27	8	2	2	10	5	30	7	2	8	7	6	5	1	4	0
398N	C/C	del/del	OO	C/T	22	6	4	7	5	27	7	5	8	7	15	5	5	5	4	17	5	4	1	3	4	23	6	2	7	4	4	10	5	5	0
399N	C/C	G/G	AA	C/T	18	3	1	7	7	25	9	3	7	6	12	6	3	3	4	21	5	4	3	4	5	26	6	4	5	5	6	21	8	9	4
400N	C/C	del/G	AO	C/T	21	6	6	3	6	26	7	5	7	7	14	6	2	6	5	20	5	3	2	4	6	19	6	1	4	5	3	7	3	4	0
401N	C/C	del/G	AO	C/C	25	6	8	8	3	27	6	6	6	9	11	4	6	1	6	25	8	6	2	4	5	17	4	3	4	4	2	7	4	2	1
402N	C/A	del/G	BO	C/C	21	2	8	7	4	26	8	7	6	5	13	3	4	6	2	23	8	4	3	7	1	22	4	2	5	5	6	6	4	1	1
403N		del/del		C/T	21	8	3	7	3	26	8	7	6	5	19	7	6	6	4	24	7	6	3	2	6	35	7	5	7	8	8	6	4	1	1
404N	C/C	del/del	OO	C/C	17	4	4	7	2	26	9	6	5	6	10	3	3	4	3	15	4	4	1	5	1	24	5	2	5	6	6	9	6	2	1
405N	C/C	del/del	OO	C/C	17	5	4	6	2	24	7	7	6	4	13	1	7	5	3	28	8	4	3	7	6	23	5	2	6	6	4	5	3	1	1
406N	C/C	del/G	AO	C/C	22	8	5	6	3	18	5	5	6	2	18	5	8	5	3	29	8	4	3	9	5	26	5	2	7	6	6	6	3	2	1
407N	C/C	del/del	OO	C/T
408N	C/A	del/G	BO	C/C	14	5	2	4	3	19	4	6	4	5	12	5	4	3	3	29	6	6	3	6	8	28	7	3	7	6	5	7	4	2	1
409N	C/C	del/del	OO	C/T	23	8	3	8	4	23	6	7	6	4	15	4	6	5	5	30	8	4	4	8	6	27	5	3	6	7	6	6	5	1	0
410N	C/A	del/G	BO	C/C	21	3	6	8	4	28	10	7	5	6	18	5	8	5	3	22	7	4	2	5	4	27	7	2	6	7	5	7	4	2	1
411N	C/C	del/G	AO	C/C	17	3	4	7	3	17	3	5	5	4	10	3	5	2	6	13	4	3	1	0	5	23	5	3	4	8	3	14	9	5	0
412N	C/A	G/G	AB	C/C	27	5	8	8	6	25	9	5	6	5	10	5	3	2	3	16	6	3	1	3	3	18	8	0	3	4	3	5	2	3	0
413N	C/C	del/G	AO	C/T	19	6	3	7	3	22	7	3	6	6	18	4	8	6	2	29	8	3	4	5	9	30	7	4	7	6	6	6	4	2	0
414N	C/C	del/G	AO	C/C	20	5	4	7	4	22	5	7	6	4	15	3	7	5	4	30	7	6	2	7	8	29	6	3	7	7	6	10	5	4	1
415N	C/C	del/G	AO	C/T	22	5	6	8	3	25	7	7	5	6	17	5	7	5	4	22	8	4	3	3	4	23	7	3	2	7	4	6	5	1	0
416N	C/C	del/G	AO	C/C	24	2	8	9	5	23	7	7	6	3	12	4	4	4	3	28	7	4	5	8	4	33	7	5	7	8	6	5	1	3	1
417N	C/C	del/del	OO	C/C
418N	C/C	del/del	OO	C/T	17	6	3	5	3	22	6	7	6	3	16	6	5	5	5	28	8	5	3	7	5	27	6	3	6	8	4	10	7	2	1
419N(31N)	C/C	del/del	OO	C/T	28	9	7	7	5	20	5	5	6	4	19	5	8	6	3	33	8	5	4	11	5	36	7	4	8	9	8	7	5	1	1
420N	C/A	del/G	BO	C/C
421N	C/C	del/G	AO	C/C	21	6	5	8	2	27	9	7	4	7	11	7	2	2	5	17	6	1	3	2	5	33	7	3	7	8	8	16	5	7	4
422N	C/C	del/G	AO	C/C	22	7	5	6	4	24	8	5	6	5	14	3	7	4	2	25	7	5	3	4	6	20	4	2	4	6	4	4	3	1	0
423N(50N？)	C/A	G/G	AB	C/C	22	4	8	7	3	21	7	4	5	5	19	7	8	4	3	29	8	4	3	10	4	33	7	3	8	8	7	7	4	2	1
424N	C/C	del/G	AO	C/C
426N	C/C	del/G	AO	C/C	27	7	7	6	7	21	7	3	7	4	9	4	3	2	3	19	3	2	3	7	4	24	7	4	6	1	6	10	4	6	0
427N	C/C	del/del	OO	C/C	22	5	6	4	7	15	3	5	2	5	15	5	7	3	6	18	2	3	4	4	5	27	3	6	5	7	6	19	8	6	5
428N	C/C	del/G	AO	C/C
429N	C/C	del/del	OO	C/C
430N	C/A	del/G	BO	C/C
431N	C/A	del/G	BO	C/C	19	4	4	7	4	20	7	5	6	2	20	8	7	5	8	20	6	3	4	1	6	23	4	3	7	3	6	13	9	4	0
432N(30N)	C/C	del/del	OO	C/C	22	10	1	7	4	13	5	3	4	1	17	6	7	4	1	23	7	3	3	3	7	32	5	6	7	8	6	10	4	3	3
433N	C/C	del/G	AO	C/C
434N	C/C	del/del	OO	C/C	21	8	3	7	3	21	6	7	3	5	17	6	7	4	4	23	8	4	2	2	7	35	7	5	8	9	6	12	4	3	5
435N	C/C	del/del	OO	C/C	20	5	5	5	5	23	6	4	7	6	10	3	3	4	5	25	8	3	4	3	7	23	6	0	5	5	7	8	5	2	1
436N	C/C	G/G	AA	C/C	29	7	8	8	6	11	1	3	5	2	17	4	7	6	2	27	7	4	4	7	5	31	8	5	6	7	5	4	2	2	0
437N	C/C	del/del	OO	C/C	25	9	4	6	6	11	4	4	1	2	17	6	6	5	5	29	7	6	5	6	5	33	8	4	8	7	6	14	6	5	3
438N	C/C	del/G	AO	C/T	27	9	6	7	5	13	4	5	2	2	16	8	6	2	4	21	3	6	3	5	4	26	8	2	6	6	4	21	10	7	4
439N	C/A	del/G	BO	C/C	19	5	6	5	3	17	4	7	5	1	15	4	5	6	3	24	7	6	2	3	6	23	5	2	5	6	5	6	2	3	1
440N	C/C	del/del	OO	C/T
441N	C/C	del/del	OO	C/T
442N	A/A	G/G	BB	C/C	18	3	2	5	8	23	8	7	6	2	11	4	1	6	4	31	8	5	3	7	8	18	6	2	3	0	7	2	0	2	0
443N	C/C	del/del	OO	C/C	22	7	4	5	6	26	10	5	6	5	19	6	7	6	3	20	8	4	1	3	4	26	7	4	6	4	5	19	10	7	2
444N(72N)	C/C	del/G	AO	C/C	23	7	6	5	5	14	1	5	4	4	20	6	8	6	4	31	6	5	5	6	9	24	6	2	5	6	5	5	1	2	2
445N	C/C	G/G	AA	C/C	20	4	5	7	4	20	5	6	5	4	15	3	7	5	4	24	7	5	2	6	4	23	6	2	5	5	5	7	5	1	1
446N	C/C	del/G	AO	C/C	29	7	7	8	7	11	3	3	4	1	13	4	6	3	5	22	6	5	2	2	7	26	5	2	7	7	5	12	7	5	0
447N	C/A	G/G	AB	C/C	32	9	9	7	7	12	0	4	3	5	16	6	5	5	5	27	7	5	3	6	6	29	7	2	6	7	7	14	7	4	3
448N	C/A	del/G	BO	T/T	13	4	0	4	5	16	1	3	6	6	10	6	2	2	6	20	6	3	2	3	6	27	5	2	7	8	5	13	1	5	7
449N	C/C	del/del	OO	C/C	20	6	4	4	6	17	7	2	2	6	14	7	3	4	6	18	1	2	3	7	5	22	3	2	5	6	6	18	8	8	2
450N(233)	C/C	del/G	AO	C/C	25	6	8	8	3	16	4	5	2	5	19	7	6	6	4	27	8	7	4	4	4	22	7	2	3	6	4	11	3	5	3
451N	C/C	del/del	OO	C/C	19	4	3	6	6	25	6	7	7	5	19	7	7	5	4	22	8	4	2	3	5	34	8	4	8	7	7	15	9	4	2
452N	C/A	del/G	BO	C/C	28	8	4	9	7	15	4	5	2	4	12	4	3	5	7	26	6	4	2	5	9	29	5	5	8	3	8	9	3	4	2
453N	C/A	G/G	AB	C/C	16	7	1	5	3	19	4	7	6	2	22	8	8	6	4	26	7	4	2	4	9	35	8	4	8	10	5	16	8	6	2
454N	C/C	del/del	OO	C/C	24	5	9	7	3	20	6	5	4	5	13	8	4	1	4	20	4	6	2	2	6	27	6	2	5	9	5	15	8	4	3
455N	C/A	G/G	AB	C/C	15	5	4	2	4	21	8	7	3	3	20	7	7	6	7	30	7	5	5	4	9	33	7	5	8	6	7	12	7	3	2
456N	C/C	del/G	AO	C/T	25	7	6	7	5	23	8	7	5	3	17	5	7	5	3	28	8	5	3	4	8	30	6	2	7	9	6	16	7	5	4
457N	C/C	del/del	OO	C/C	31	8	9	9	5	17	4	4	6	3	14	4	6	4	3	20	5	4	1	4	6	18	4	3	5	2	4	9	5	4	0
458N	C/A	del/G	BO	C/C	23	5	5	6	7	31	11	7	7	6	15	5	5	5	4	15	5	4	0	4	2	24	7	1	4	6	6	7	6	1	0
459N	C/C	del/del	OO	C/T	16	7	2	3	4	19	8	5	3	3	12	6	2	4	8	28	8	5	3	3	9	28	5	4	7	6	6	11	3	5	3
460N	C/C	del/G	AO	C/T	27	7	7	8	5	17	5	6	2	4	15	6	5	4	7	27	8	6	3	7	3	32	8	1	8	10	5	13	5	5	3
461N(220N)	C/C	G/G	AA	C/T	31	9	8	8	6	8	3	2	3	0	18	6	6	6	7	36	8	6	5	10	7	34	8	3	7	9	7	17	9	5	3
462N	C/A	del/G	BO	C/C	27	4	10	7	6	25	7	6	6	6	13	4	4	5	3	18	6	4	2	5	1	33	8	3	7	7	8	10	4	5	1
463N	C/C	del/G	AO	C/C	26	8	6	7	5	17	7	6	4	0	15	4	8	3	3	33	7	5	4	8	9	30	6	3	6	9	6	12	5	5	2
464N	C/A	del/G	BO	C/C	25	4	9	8	4	20	5	7	3	5	18	5	8	5	5	29	8	3	3	7	8	31	7	3	6	9	6	16	8	4	4
465N	C/C	del/G	AO	C/C	16	5	1	5	5	23	8	7	4	4	17	7	7	3	7	35	8	7	4	8	8	36	8	5	7	8	8	13	4	6	3
466N	C/A	del/G	BO	T/T	17	8	2	6	1	14	4	6	3	1	13	5	3	5	5	28	4	5	4	9	6	29	8	5	6	8	2	15	5	5	5
467N	C/C	del/del	OO	C/T	18	7	2	5	4	20	7	7	3	3	19	6	7	6	8	39	8	7	4	10	10	28	5	3	7	6	7	6	4	1	1
468N	C/C	del/G	AO	T/T	22	6	4	6	6	29	9	5	8	7	18	6	6	6	2	8	1	1	2	2	2	27	7	5	5	4	6	12	6	4	2
469N	C/C	del/G	AO	C/T	24	7	3	7	7	17	3	6	1	7	16	7	4	5	6	27	7	6	3	4	7	36	8	5	7	8	8	18	10	6	2
470N	C/A	del/G	BO	C/T	24	8	6	7	3	28	10	7	6	5	17	7	6	4	5	15	5	4	1	3	2	30	6	3	6	9	6	20	9	6	5
471N	C/C	del/del	OO	C/T	24	8	4	6	6	13	4	2	5	2	12	6	3	3	5	27	7	6	5	4	5	33	7	3	8	10	5	20	11	5	4
472N	C/C	del/G	AO	C/C	25	6	7	7	5	21	7	6	5	3	13	5	4	4	7	21	6	2	2	3	8	29	8	3	6	7	5	16	8	6	2
473N	C/C	del/G	AO	C/T	25	8	5	8	4	19	4	5	7	3	10	3	3	4	7	22	5	5	4	5	3	27	6	3	7	6	5	18	7	7	4
474N	C/C	del/del	OO	C/C	26	10	5	8	3	13	3	4	3	3	17	5	7	5	3	36	8	4	4	11	9	36	6	4	8	10	8	15	9	3	3
475N	C/A	del/G	BO	C/T	24	9	4	7	4	14	3	4	5	2	17	4	8	5	3	25	8	5	4	4	4	28	7	4	7	6	4	6	5	1	0
476N	A/A	G/G	BB	C/C	24	7	6	8	3	16	4	5	5	2	16	7	5	4	5	25	6	6	3	4	6	31	7	3	6	8	7	25	13	7	5
477N	C/A	del/G	BO	C/T	18	5	2	5	6	11	2	3	3	3	14	6	4	4	4	35	8	7	5	8	7	33	6	5	8	9	5	7	3	2	2
478N	C/C	del/G	AO	C/T	18	7	5	4	2	10	1	3	2	4	21	7	8	6	7	33	6	8	5	8	6	34	8	4	8	10	4	11	5	3	3
479N	C/C	del/del	OO	C/T	20	4	4	6	6	26	9	7	5	5	17	6	8	3	7	13	4	0	2	4	3	30	4	5	8	6	7	13	6	3	4
480N	C/C	del/G	AO	C/C	21	5	4	6	6	29	9	7	6	7	18	6	7	5	3	18	6	5	1	5	1	29	8	2	6	9	4	9	2	6	1
481N	C/C	del/G	AO	C/C	20	5	3	8	4	22	6	7	5	4	15	4	6	5	2	27	7	4	2	9	5	25	7	3	5	5	5	5	3	1	1
482N	C/C	G/G	AA	C/C
483N	C/A	del/G	BO	C/C	21	7	4	6	4	25	7	7	5	6	17	4	8	5	2	30	8	5	3	6	8	30	8	3	7	6	6	8	5	3	0
484N	C/C	del/G	AO	C/C	16	5	3	5	3	27	8	7	4	8	18	7	5	6	6	23	4	7	5	3	4	22	3	2	6	5	6	11	9	2	0
485N	C/C	del/G	AO	T/T	25	5	7	7	6	22	8	4	6	4	17	4	8	5	3	34	8	5	5	9	7	23	6	3	4	5	5	2	1	1	0
486N	C/A	del/G	BO	C/T	24	7	8	5	4	17	4	4	6	3	3	5	-4	2	4	37	8	6	5	8	10	30	6	4	6	8	6	8	5	2	1
487N	C/C	del/del	OO	C/C	12	2	2	5	3	20	4	7	4	5	13	7	3	3	5	28	8	4	2	3	11	30	5	6	6	7	6	10	8	2	0
488N	C/A	G/G	AB	C/T	21	5	7	6	3	22	5	7	5	5	11	3	3	5	8	33	7	6	4	6	10	23	6	1	6	5	5	8	6	2	0
489N	C/A	del/G	BO	C/T	20	2	6	7	5	26	6	6	8	6	19	6	7	6	1	28	8	4	2	8	6	19	6	3	4	0	6	6	5	1	0
490N	C/C	del/del	OO	C/C	25	7	7	7	4	14	4	3	4	3	15	5	6	4	3	32	8	5	3	10	6	24	6	2	6	6	4	8	5	2	1
491N	C/C	del/del	OO	C/C	14	3	5	3	3	29	9	6	8	6	15	4	5	6	3	16	3	4	2	2	5	22	4	1	6	6	5	6	4	2	0
492N	C/C	del/del	OO	C/C	23	4	6	9	4	26	9	7	6	4	10	3	3	4	2	18	6	3	0	4	5	29	6	3	6	7	7	8	6	1	1
493N	C/C	del/G	AO	C/C	30	10	8	7	5	17	3	5	6	3	16	5	6	5	4	27	8	4	5	3	7	21	4	2	6	2	7	11	4	7	0
494N	C/C	del/G	AO	C/C	19	7	2	8	2	30	11	7	6	6	16	4	7	5	3	15	7	2	1	2	3	31	7	2	7	8	7	9	5	2	2
495N	C/A	G/G	AB	C/C	20	8	2	4	6	14	2	5	5	2	15	7	5	3	4	29	8	7	4	2	8	25	8	5	6	4	2	13	4	7	2
496N	C/C	G/G	AA	C/C	21	3	5	7	6	24	5	7	8	4	14	5	5	4	3	19	5	3	3	3	5	24	7	2	6	7	2	6	4	1	1
497N	C/C	del/del	OO	C/C	25	4	7	8	6	17	6	2	7	2	7	5	0	2	1	24	7	4	2	4	7	18	4	2	4	4	4	8	4	3	1
498N	C/A	del/G	BO	C/C	18	6	3	7	2	27	7	7	6	7	21	8	7	6	3	19	7	3	2	1	6	32	7	5	6	8	6	17	10	5	2
499N	C/C	del/G	AO	C/T	21	7	2	7	5	22	6	7	6	3	15	5	5	5	4	28	8	4	5	6	5	31	7	3	7	7	7	5	3	1	1
500N	C/C	del/G	AO	C/C	20	3	8	7	2	29	7	6	8	8	13	4	6	3	0	21	7	4	1	7	2	25	6	2	4	7	6	16	5	9	2
501N	C/C	del/G	AO	C/C	9	2	0	3	4	24	5	6	5	8	15	7	5	3	8	26	6	6	4	2	8	32	8	6	4	7	7	10	3	5	2
502N	C/C	del/del	OO	C/C	21	4	6	7	4	22	6	4	6	6	19	6	8	5	2	23	7	2	3	5	6	28	7	3	5	7	6	7	3	2	2
503N	C/C	del/del	OO	C/C	19	4	6	5	4	26	8	4	6	8	17	8	3	6	5	22	6	3	1	9	3	37	8	4	8	9	8	15	7	7	1
504N	C/C	del/del	OO	C/C	17	6	1	8	2	23	8	7	5	3	19	5	8	6	5	27	6	5	3	5	8	28	6	3	7	5	7	10	5	4	1
505N	C/C	del/del	OO	C/C	19	5	3	9	2	23	7	7	6	3	20	6	8	6	4	25	8	7	4	3	3	29	6	2	7	7	7	7	4	2	1
506N	C/C	del/G	AO	C/C	19	5	5	6	3	16	4	6	4	2	18	7	6	5	6	32	7	4	5	8	8	32	6	4	6	9	7	6	2	2	2
507N	C/A	G/G	AB	C/C	25	6	6	8	5	12	3	6	2	1	15	4	7	4	2	28	8	5	3	3	9	22	7	2	3	5	5	9	4	3	2
508N	C/A	G/G	AB	C/C	17	6	1	8	2	26	7	7	6	6	14	6	6	2	4	24	8	4	3	3	6	33	6	4	8	8	7	11	6	3	2
509N	C/C	del/del	OO	C/T	17	6	4	6	1	24	6	7	5	6	17	6	7	4	4	32	8	5	4	7	8	32	7	3	6	9	7	5	2	2	1
510N	C/A	del/G	BO	C/C	29	7	8	8	6	25	9	7	6	3	10	5	3	2	3	27	8	2	3	5	9	22	4	3	4	5	6	8	4	1	3
511N	C/C	del/G	AO	C/T	10	2	3	2	3	32	9	7	7	9	14	5	5	4	6	24	6	4	2	3	9	23	2	3	5	6	7	10	3	3	4
512N	C/C	del/G	AO	C/T	23	9	2	7	5	25	9	7	6	3	16	3	8	5	3	25	7	4	5	5	4	26	7	2	6	5	6	6	4	1	1
513N	C/A	del/G	BO	C/C	17	5	3	7	2	18	6	4	5	3	10	2	5	3	2	28	7	6	3	9	3	23	5	3	2	7	6	4	3	1	0
514N	C/A	G/G	AB	C/C	21	4	2	8	7	8	3	3	0	2	12	6	3	3	5	23	5	3	2	3	10	28	7	4	7	5	5	17	10	5	2
515N	C/C	G/G	AA	C/T	23	5	4	8	6	15	3	6	4	2	14	5	3	6	4	26	7	3	4	4	8	27	6	3	5	7	6	9	5	3	1
516N	C/C	del/G	AO	C/C	25	10	5	8	2	21	7	7	4	3	17	5	8	4	7	27	8	5	4	3	7	27	7	4	5	4	7	9	4	3	2
517N	C/C	del/G	AO	C/T	19	4	4	7	4	26	8	7	8	3	13	5	3	5	5	24	7	4	2	2	9	34	8	4	6	9	7	9	6	2	1
518N	C/C	del/G	AO	C/T	17	5	4	5	3	18	6	7	2	3	15	7	5	3	3	32	7	4	3	9	9	28	6	2	5	8	7	11	8	1	2
519N	C/C	del/del	OO	C/C	28	10	4	8	6	12	3	6	2	1	17	6	7	4	4	35	8	6	5	6	10	30	7	4	7	9	3	11	4	5	2
520N	C/A	G/G	AB	C/T	17	6	3	5	3	23	7	5	6	5	11	1	5	5	2	27	5	5	4	6	7	26	5	1	6	5	9	10	7	2	1
522N	C/C	del/del	OO	T/T	21	7	4	7	3	18	3	5	5	5	9	6	1	2	4	22	8	2	2	4	6	25	6	3	5	6	5	12	3	7	2
523N	C/A	G/G	AB	C/C	22	7	6	7	2	17	5	7	3	2	17	7	7	3	6	24	7	7	2	2	6	29	7	2	6	9	5	22	9	9	4
525N	C/A	del/G	BO	C/C	25	5	9	7	4	31	9	7	8	7	10	5	1	4	1	11	5	2	0	2	2	18	5	3	4	4	2	10	6	4	0
526N	C/A	del/G	BO	C/C	20	0	9	6	5	26	9	5	8	4	8	4	2	2	1	22	6	5	2	5	4	30	7	2	5	10	6	10	6	1	3
527N	C/C	del/del	OO	C/C	26	6	8	7	5	23	7	7	6	3	20	8	8	4	5	25	5	4	1	8	7	31	7	4	7	8	5	8	2	3	3
528N	C/A	del/G	BO	C/C	21	8	4	7	2	14	6	6	2	0	13	3	6	4	6	27	6	6	4	6	5	31	6	3	6	8	8	14	7	3	4
529N	C/A	del/G	BO	C/C	33	8	9	8	8	23	8	6	4	5	15	5	7	3	1	14	3	2	1	4	4	19	6	1	5	3	4	12	6	5	1
530N	C/C	del/G	AO	C/C	18	5	3	6	4	21	5	6	6	4	9	3	2	4	3	31	8	3	3	10	7	25	6	1	7	7	4	3	1	2	0
531N	C/C	del/del	OO	C/T	20	9	2	5	4	19	7	4	6	2	14	2	8	4	3	35	7	5	5	10	8	23	6	1	7	6	3	3	1	2	0
532N	C/A	del/G	BO	C/T	17	6	4	4	3	22	8	7	4	3	18	5	8	5	3	32	7	5	2	10	8	33	7	3	7	8	8	10	5	4	1
533N	C/C	del/del	OO	C/C	25	9	3	7	6	11	5	2	4	0	17	7	6	4	5	33	8	6	5	3	11	35	8	4	7	10	6	12	4	4	4
534N	C/A	del/G	BO	T/T	20	9	1	7	3	21	5	7	6	3	22	8	8	6	7	37	7	8	4	7	11	34	7	3	8	8	8	16	5	6	5
535N	C/C	del/del	OO	C/C	23	5	7	7	4	23	5	7	5	6	8	1	4	3	3	28	7	4	4	7	6	24	6	2	3	6	7	5	3	2	0
536N	C/C	del/del	OO	C/C	22	8	6	5	3	14	2	7	4	1	18	7	8	3	2	28	8	5	1	7	7	36	8	5	8	10	5	14	6	4	4
537N	C/A	del/G	BO	C/C	18	6	3	5	4	23	5	6	5	7	20	7	7	6	6	34	8	7	3	7	9	31	7	5	6	7	6	11	4	5	2
538N	C/C	del/G	AO	C/T
539N	C/C	del/G	AO	C/T
540N	C/A	del/G	BO	C/T	22	3	6	8	5	30	9	7	7	7	9	2	4	3	2	19	8	4	1	5	1	23	5	3	3	7	5	4	1	3	0
541N	C/C	del/G	AO	C/C	17	5	4	4	4	23	5	7	5	6	18	5	8	5	5	25	8	6	2	1	8	31	7	6	6	6	6	10	7	2	1
542N	C/A	del/G	BO	C/T	36	11	9	8	8	4	1	0	2	1	10	2	6	2	2	22	6	2	3	5	6	21	7	1	5	4	4	20	9	8	3
543N	C/C	G/G	AA	C/C	27	10	4	7	6	4	1	0	2	1	18	7	7	4	8	30	8	8	4	1	9	37	5	6	8	10	8	26	11	7	8
546N	C/A	del/G	BO	C/T	14	4	2	6	2	27	6	7	5	9	16	6	5	5	4	32	6	5	3	10	8	37	8	4	8	10	7	16	5	6	5
547N	C/A	del/G	BO	T/T	18	6	5	6	1	20	8	5	2	5	16	5	6	5	6	27	8	4	3	3	9	32	6	3	6	9	8	5	2	2	1
548N	C/A	G/G	AB	C/C	27	6	9	7	5	22	7	5	6	4	14	3	7	4	2	27	8	4	4	10	1	26	6	2	7	6	5	2	1	1	0
549N	C/A	G/G	AB	C/C	24	7	8	5	4	15	5	4	1	5	15	5	6	4	1	27	6	6	1	5	9	26	5	3	7	8	3	13	6	4	3
550N	C/C	G/G	AA	C/C	18	9	1	6	2	25	6	7	6	6	19	7	8	4	5	29	7	6	4	4	8	32	6	5	7	8	6	10	3	3	4
551N	A/A	G/G	BB	T/T	20	7	5	5	3	22	7	4	5	6	15	6	5	4	4	18	4	5	1	3	5	24	5	3	5	7	4	22	9	7	6
552N	C/C	G/G	AA	C/T	22	8	3	4	7	5	2	2	0	1	15	6	5	4	6	32	6	2	4	9	11	32	8	5	7	8	4	7	2	4	1
553N	C/A	del/G	BO	C/T
554N	C/A	G/G	AB	C/C	24	7	7	6	4	12	2	6	2	2	10	4	3	3	3	31	8	4	4	7	8	34	8	2	7	9	8	7	2	4	1
555N	C/A	G/G	AB	C/C	16	5	4	6	1	21	9	3	5	4	13	3	4	6	5	21	6	4	1	4	6	25	7	3	6	6	3	8	6	2	0
556N	C/A	del/G	BO	C/T	18	7	3	5	3	23	5	6	3	9	16	5	5	6	4	21	7	4	1	2	7	28	6	2	7	8	5	19	9	6	4
557N	C/C	del/G	AO	C/C	26	6	8	7	5	17	5	6	1	5	17	6	6	5	6	30	8	4	5	3	10	30	7	5	8	3	7	10	3	5	2
558N	C/C	del/del	OO	C/T	17	6	4	5	2	13	7	4	0	2	13	4	6	3	3	36	7	6	4	8	11	23	7	2	2	5	7	6	2	3	1
559N	C/A	del/G	BO	C/C	19	2	4	8	5	29	8	7	8	6	8	5	3	0	7	25	8	5	3	1	8	14	1	2	4	2	5	12	5	6	1
560N	C/C	del/del	OO	C/C	22	6	6	6	4	20	4	7	2	7	18	5	7	6	3	37	8	7	3	9	10	37	7	4	7	10	9	21	12	2	7
561N(250N)	C/A	G/G	AB	C/C	27	7	5	7	8	29	9	5	8	7	11	3	4	4	4	23	6	6	2	4	5	19	6	1	4	2	6	4	2	2	0
562N	C/C	del/del	OO	C/C	18	5	4	7	2	24	6	6	4	8	13	4	6	3	7	35	6	7	4	9	9	29	8	3	6	6	6	10	3	4	3
563N	C/A	G/G	AB	C/C	24	4	6	9	5	18	5	4	5	4	12	4	4	4	3	29	8	4	3	8	6	20	2	1	8	5	4	10	6	4	0
564N	C/C	del/G	AO	C/C	30	4	8	8	10	29	6	7	8	8	10	6	2	2	1	13	6	2	2	2	1	21	3	2	3	8	5	9	4	5	0
565N	C/C	del/G	AO	C/C	26	10	3	7	6	2	0	0	1	1	12	3	5	4	4	36	8	4	5	9	10	32	8	4	7	9	4	12	7	2	3
566N	C/C	del/del	OO	C/C	21	6	6	7	2	27	9	7	5	6	10	2	4	4	3	12	4	2	1	5	0	27	6	2	5	8	6	14	5	5	4
567N	C/A	del/G	BO	C/C	24	7	6	8	3	20	4	5	6	5	18	6	7	5	4	34	8	7	3	9	7	31	5	4	7	10	5	11	6	3	2
568N	C/C	G/G	AA	C/C	20	7	5	6	2	18	4	7	4	3	13	5	7	1	4	35	6	4	1	7	17	27	6	3	6	9	3	12	4	4	4
569N	C/C	del/G	AO	C/C	14	5	2	4	3	16	4	6	4	2	19	7	6	6	5	20	4	4	1	5	6	32	6	3	6	10	7	20	5	8	7
570N	C/A	del/G	BO	T/T	23	6	5	9	3	15	5	4	4	2	16	4	7	5	3	34	7	4	4	10	9	28	5	2	7	6	8	4	4	0	0
571N	C/C	del/del	OO	C/C	14	6	0	5	3	20	6	2	8	4	14	4	6	4	2	34	8	5	3	9	9	22	4	2	6	5	5	5	2	1	2
572N	C/A	del/G	BO	C/C	15	6	3	6	0	21	5	7	5	4	16	4	7	5	5	31	7	3	4	8	9	30	6	4	7	8	5	11	6	1	4
573N	A/A	G/G	BB	C/C	19	3	6	6	4	23	7	7	6	3	13	4	5	4	7	18	8	2	2	4	2	22	7	1	4	5	5	11	7	2	2
574N	C/A	del/G	BO	C/T	22	6	4	7	5	31	10	6	7	8	11	4	2	5	1	21	6	3	1	7	4	28	6	3	6	8	5	7	3	3	1
575N	C/A	del/G	BO		27	7	9	7	4	21	5	7	6	3	17	5	8	4	3	30	8	5	3	6	8	29	5	4	7	8	5	6	3	1	2
576N	C/C	del/del	OO	C/C	21	8	2	7	4	18	5	5	5	3	15	5	7	3	4	32	7	5	4	8	8	28	5	3	7	7	6	7	6	0	1
577N	C/A	G/G	AB	C/C	16	7	0	7	2	23	8	6	5	4	21	8	8	5	6	29	8	5	4	7	5	35	7	5	8	9	6	10	4	4	2
578N	C/C	G/G	AA	C/C	28	7	8	7	6	17	3	2	6	6	16	7	3	6	3	16	6	3	1	1	5	24	5	4	4	8	3	9	4	5	0
579N	C/C	del/G	AO	C/C	12	2	4	5	1	25	5	7	6	7	15	6	6	3	1	17	6	2	1	1	7	24	5	2	4	9	4	10	3	4	3
580N	A/A	G/G	BB	C/T	24	5	7	8	4	15	2	5	5	3	17	5	8	4	2	25	8	3	0	8	6	27	7	2	6	6	6	6	5	1	0
581N	C/A	G/G	AB	C/C	23	7	6	6	4	26	5	7	6	8	15	4	8	3	5	32	6	7	4	6	9	28	6	3	7	7	5	11	2	7	2
582N	C/C	del/del	OO	C/C	23	7	4	7	5	22	7	5	6	4	14	2	6	6	3	27	7	5	4	5	6	29	6	3	7	8	5	6	5	0	1
583N	C/C	del/G	AO	C/T	28	7	5	6	10	12	3	5	2	2	10	2	5	3	3	26	7	6	3	2	8	8	3	3	0	0	2	10	5	4	1
584N	C/C	del/del	OO	C/C	16	6	1	8	1	22	6	6	5	5	19	6	7	6	4	29	4	5	4	7	9	32	7	4	7	9	5	5	2	2	1
585N	C/C	del/del	OO	C/T	19	9	3	5	2	28	9	7	7	5	17	5	6	6	4	25	6	4	4	7	4	31	6	2	7	7	9	13	9	2	2
586N	C/A	del/G	BO	C/T	10	3	4	3	0	26	8	7	8	3	5	2	2	1	7	19	3	3	2	5	6	26	4	3	6	8	5	7	0	3	4
587N	C/C	del/G	AO	C/C	16	6	4	4	2	27	8	7	7	5	15	6	4	5	6	22	5	5	1	5	6	30	6	3	6	8	7	14	5	5	4
588N	C/C	del/G	AO	C/C	29	9	4	8	8	6	2	3	0	1	15	7	3	5	3	29	8	6	5	4	6	34	7	5	7	8	7	18	9	5	4
589N	C/C	del/del	OO	C/C	19	6	1	8	4	21	6	6	5	4	19	7	7	5	4	29	8	6	2	4	9	31	7	3	6	9	6	16	6	5	5
590N	C/C	del/del	OO	C/C	20	4	5	7	4	26	7	7	6	6	15	5	5	5	3	29	7	5	3	9	5	29	7	3	6	7	6	7	5	1	1
591N	C/C	del/G	AO	C/T
592N	C/C	del/G	AO	C/C	19	7	3	7	2	10	1	6	0	3	14	6	5	3	8	31	7	7	4	3	10	32	7	3	6	10	6	27	13	8	6
593N	C/C	G/G	AA	C/C	15	6	3	4	2	25	8	7	7	3	18	7	7	4	4	15	5	4	1	3	2	31	6	4	7	9	5	13	7	4	2
594N	C/C	del/del	OO	C/T
595N	C/A	del/G	BO	C/C	23	5	7	8	3	27	9	6	6	6	12	4	4	4	1	23	6	3	2	10	2	22	6	2	4	6	4	11	6	4	1
596N	C/A	del/G	BO	C/C	16	5	2	6	3	20	7	7	2	4	14	8	3	3	5	23	4	6	0	4	9	30	5	4	8	9	4	16	4	6	6
597N	C/A	del/G	BO	C/C
598N	C/C	del/del	OO	C/T	17	7	4	5	1	25	6	7	7	5	13	4	6	3	3	23	6	4	3	3	7	25	7	3	4	7	4	10	2	3	5
599N	C/A	del/G	BO	C/C	20	8	3	7	2	13	3	3	5	2	17	4	8	5	6	34	7	6	5	7	9	28	6	3	7	8	4	16	8	3	5
600N	C/C	del/del	OO	C/C
601N	C/C	G/G	AA	C/C	16	8	2	5	1	18	5	7	4	2	14	5	4	5	6	35	8	6	3	10	8	34	8	5	7	9	5	6	2	1	3
602N	C/A	del/G	BO	C/C	26	7	8	7	4	26	7	7	5	7	16	5	8	3	1	21	7	2	2	7	3	17	5	0	2	7	3	7	4	2	1
603N	C/C	del/G	AO	C/C	26	6	8	7	5	14	5	3	4	2	13	3	6	4	1	26	7	4	3	6	6	19	3	2	4	6	4	8	6	1	1
604N	C/C	del/del	OO	C/C
605N	C/C	del/del	OO	C/C
606N	C/C	G/G	AA	T/T
607N	C/A	G/G	AB	C/C	27	5	8	8	6	20	4	6	4	6	12	3	4	5	2	33	8	5	2	11	7	32	6	5	4	9	8	6	5	1	0
608N	C/A	del/G	BO	C/C	18	3	4	6	5	24	6	7	4	7	12	7	2	3	3	16	5	4	0	2	5	30	6	4	5	9	6	18	5	9	4
609N	C/A	G/G	AB	C/T	17	5	3	8	1	23	4	7	8	4	18	6	8	4	4	28	8	3	4	8	5	35	7	4	7	9	8	10	3	3	4
610N	C/C	del/del	OO	C/T	24	8	6	4	6	22	6	6	4	6	17	5	8	4	2	26	8	4	3	3	8	26	7	3	6	7	3	5	4	0	1
611N	A/A	G/G	BB	C/C	14	6	1	5	2	14	3	5	4	2	13	6	3	4	6	33	8	6	3	6	10	29	6	3	7	7	6	22	11	6	5
612N	C/C	del/del	OO	C/T	17	3	5	4	5	28	10	5	7	6	11	8	3	0	6	17	2	4	1	5	5	22	5	3	2	8	4	17	3	9	5
613N	C/C	G/G	AA	C/T	22	6	4	8	4	23	9	7	4	3	17	4	7	6	5	21	7	3	1	6	4	29	7	1	7	7	7	9	5	3	1
614N	C/C	del/del	OO	C/C	14	3	2	6	3	21	6	6	6	3	13	6	4	3	3	31	8	5	2	9	7	25	6	0	6	8	5	8	3	3	2
615N	C/C	del/del	OO	C/C	21	10	2	7	2	16	5	6	3	2	15	5	5	5	5	35	8	6	4	8	9	35	8	2	8	10	7	19	10	5	4
616N	C/A	del/G	BO	C/C	17	5	2	6	4	25	7	7	7	4	19	5	8	6	1	21	6	6	1	5	3	34	7	5	7	9	6	5	4	0	1
617N	C/C	del/del	OO	C/C	21	8	3	7	3	13	3	6	3	1	17	6	6	5	5	35	8	4	5	10	8	36	8	4	8	10	6	10	4	4	2
618N	C/A	del/G	BO	C/T	15	4	1	7	3	22	9	6	5	2	14	5	4	5	6	24	7	5	2	1	9	26	7	2	6	5	6	4	2	1	1
619N	A/A	G/G	BB	C/C	17	7	1	5	4	19	6	7	3	3	18	5	8	5	3	32	8	3	3	8	10	28	7	2	5	6	8	5	3	1	1
620N	C/A	del/G	BO	C/C	19	8	1	6	4	21	6	7	5	3	11	2	5	4	4	31	8	5	4	6	8	30	6	4	5	6	9	12	6	2	4
621N	C/C	del/G	AO	C/C	25	5	8	7	5	29	10	7	5	7	17	5	6	6	3	15	6	3	1	2	3	26	7	3	6	5	5	9	6	1	2
622N	C/A	G/G	AB	C/T
623N	C/C	del/del	OO	C/C	14	4	3	5	2	26	8	7	8	3	13	5	3	5	4	26	7	5	2	5	7	31	5	3	6	9	8	10	4	3	3
624N	C/A	del/G	BO	C/T	24	8	6	7	3	23	7	6	6	4	14	2	8	4	2	33	8	4	4	11	6	25	5	2	6	7	5	5	3	1	1
625N	C/C	del/del	OO	C/T
626N	C/C	del/G	AO	C/C	28	7	7	7	7	20	6	7	5	2	10	2	4	4	2	17	5	2	2	2	6	24	4	2	5	5	8	6	3	3	0
627N	C/A	G/G	AB	C/T	15	4	3	7	1	27	10	7	6	4	13	6	4	3	6	18	5	2	2	4	5	30	7	5	6	7	5	5	2	1	2
628N	C/C	del/del	OO	C/C
629N	C/C	del/G	AO	C/C	29	7	8	7	7	27	7	4	8	8	12	4	4	4	3	8	3	2	0	0	3	21	6	3	6	2	4	12	4	6	2
630N	C/A	G/G	AB	C/C	22	7	3	7	5	25	7	7	6	5	15	3	8	4	4	26	6	3	3	9	5	26	6	3	5	7	5	5	4	1	0
631N	C/A	del/G	BO	C/C	29	6	10	8	5	17	3	5	5	4	15	5	8	2	1	25	8	3	2	9	3	21	5	2	5	6	3	6	2	3	1
632N	C/A	del/G	BO	C/C	21	5	5	7	4	24	7	5	6	6	14	4	7	3	2	21	8	2	2	5	4	21	5	1	4	5	6	4	2	2	0
633N	C/C	del/del	OO	C/T	21	6	5	7	3	22	3	6	7	6	14	5	6	3	2	18	6	2	2	1	7	26	6	3	4	9	4	8	3	3	2
634N	C/C	del/G	AO	C/C	21	5	7	6	3	19	6	3	6	4	11	3	3	5	4	29	7	4	4	8	6	22	5	2	6	6	3	2	2	0	0
635N		G/G		C/C	27	9	5	7	6	15	2	7	5	1	17	4	8	5	3	37	8	6	4	9	10	29	6	3	7	6	7	10	5	4	1
636N	C/C	del/G	AO	C/C	30	6	7	8	9	22	7	5	4	6	11	5	3	3	3	22	6	5	2	4	5	26	8	3	5	6	4	24	11	8	5
637N	C/C	G/G	AA	C/T	21	6	6	6	3	21	4	5	5	7	14	6	4	4	6	35	8	6	4	8	9	36	7	6	7	9	7	9	6	3	0
638N	C/C	del/G	AO	C/C	18	4	3	6	5	28	10	6	6	6	13	5	2	6	5	14	5	3	2	3	1	33	8	4	7	8	6	15	7	7	1
639N(308N)	C/C	del/G	AO	C/C	33	10	6	8	9	24	7	6	4	7	14	6	4	4	3	27	8	4	5	6	4	23	6	4	5	4	4	6	3	1	2
640N	C/A	G/G	AB	C/T	28	8	8	8	4	15	4	5	2	4	19	5	8	6	3	35	8	5	3	8	11	26	6	2	7	7	4	7	2	3	2
641N	C/A	del/G	BO	C/C	21	8	3	7	3	20	6	6	5	3	13	3	5	5	3	22	8	4	5	3	2	24	5	3	4	6	6	3	1	1	1
642N	C/C	del/del	OO	C/C	30	8	7	8	7	19	4	5	3	7	12	4	4	4	2	23	7	3	3	6	4	21	7	3	5	4	2	4	1	3	0
643N	C/C	G/G	AA	C/T	31	9	8	8	6	20	5	6	6	3	19	7	8	4	5	20	8	5	1	2	4	26	6	3	6	6	5	12	7	4	1
644N	C/C	del/del	OO	T/T	22	7	4	9	2	20	3	7	5	5	17	7	5	5	5	37	8	7	5	8	9	32	8	1	7	8	8	6	2	2	2
645N	C/C	del/del	OO	C/C	27	8	5	9	5	16	4	5	3	4	21	7	8	6	5	25	7	5	2	3	8	23	5	4	7	3	4	24	8	8	8
646N	C/C	del/G	AO	T/T	25	10	5	6	4	12	3	3	4	2	13	5	3	5	7	23	7	5	4	0	7	32	6	5	7	9	5	17	8	5	4
647N	C/C	del/del	OO	C/C	18	5	2	7	4	29	10	7	6	6	12	4	3	5	4	30	8	7	2	7	6	27	7	3	4	7	6	14	6	7	1
648N	C/C	del/del	OO	C/C	11	2	1	5	3	25	7	6	6	6	7	3	2	2	7	26	5	3	4	5	9	19	5	3	5	3	3	4	1	3	0
649N	C/C	del/del	OO	C/C	24	6	6	8	4	22	5	7	5	5	19	6	7	6	3	37	8	6	4	9	10	30	5	5	7	7	6	8	5	3	0
650N(006N)	C/A	del/G	BO	C/C	21	9	7	4	1	19	5	6	5	3	15	6	4	5	6	28	7	5	3	5	8	27	6	2	6	8	5	18	8	6	4
651N	C/C	del/del	OO	C/C	21	6	4	6	5	22	5	7	5	5	14	3	6	5	5	29	8	5	3	3	10	23	6	3	6	3	5	9	5	2	2
652N	C/A	del/G	BO	T/T	31	11	7	8	5	5	1	2	2	0	16	5	7	4	4	42	8	8	5	11	10	36	8	3	8	8	9	14	7	5	2
653N	C/A	del/G	BO	C/C	22	5	4	7	6	18	5	6	4	3	14	3	8	3	3	28	8	3	4	9	4	30	8	2	6	7	7	6	2	2	2
654N	C/C	G/G	AA	C/T	20	6	2	7	5	5	2	2	0	1	19	6	8	5	7	39	8	6	5	9	11	39	8	6	7	10	8	12	5	3	4
655N	C/C	del/del	OO	C/C	25	7	5	7	6	30	11	3	7	9	12	5	3	4	6	18	7	5	1	1	4	14	5	0	5	1	3	8	1	6	1
656N	C/C	del/G	AO	C/T	25	10	5	5	5	16	6	4	4	2	18	5	7	6	5	30	6	6	5	2	11	26	7	3	7	7	2	19	7	8	4
657N	C/C	G/G	AA	C/C	18	6	3	3	6	26	7	7	8	4	15	6	4	5	7	25	4	7	3	4	7	18	3	2	5	2	6	7	3	4	0
658N	C/C	del/del	OO	C/C	28	10	6	7	5	6	1	2	1	2	15	7	2	6	8	34	7	6	4	5	12	39	8	5	8	10	8	22	11	5	6
659N	C/C	G/G	AA	C/C	28	10	6	7	5	6	1	2	1	2	15	7	2	6	8	34	7	6	4	5	12	39	8	5	8	10	8	22	11	5	6
660N	C/A	del/G	BO	C/C	22	9	5	5	3	19	6	6	4	3	18	5	7	6	4	32	8	6	2	7	9	30	8	2	7	6	7	11	6	4	1
661N	C/A	del/G	BO	C/C	18	7	1	6	4	9	3	3	0	3	17	7	7	3	6	29	7	5	4	4	9	35	7	4	8	9	7	10	0	5	5
662N	C/C	del/G	AO	C/C	25	9	4	8	4	15	5	4	2	4	20	6	8	6	4	33	8	7	5	6	7	36	8	3	8	9	8	15	6	4	5
663N	C/C	del/del	OO	C/C	21	6	6	3	6	27	10	5	5	7	10	5	2	3	4	10	2	3	3	0	2	26	6	2	8	4	6	15	2	7	6
664N	C/C	del/del	OO	C/C	19	5	4	5	5	17	6	4	3	4	13	5	4	4	4	28	6	2	3	10	7	23	7	3	3	5	5	19	8	6	5
665N	C/C	del/del	OO	C/T	28	6	8	7	7	22	7	5	5	5	20	7	7	6	7	24	8	6	2	2	6	31	6	4	8	7	6	10	5	3	2
666N	C/C	del/G	AO	C/C	21	6	3	7	5	25	8	7	6	4	13	7	2	4	8	22	7	4	3	3	5	25	6	3	5	5	6	5	3	1	1
667N	C/A	del/G	BO	C/C	21	6	4	6	5	15	3	5	3	4	12	6	3	3	7	29	7	6	3	2	11	17	3	1	4	4	5	3	1	2	0
668N	C/C	del/del	OO	C/C	22	9	3	5	5	19	6	5	5	3	20	8	6	6	7	28	8	6	3	2	9	34	8	5	7	8	6	7	3	3	1
669N	C/C	del/G	AO	C/C	22	7	6	5	4	11	2	2	4	3	19	6	8	5	5	34	8	7	3	8	8	31	8	5	7	6	5	25	10	10	5
670N	C/C	G/G	AA	C/C	29	9	9	7	4	10	2	1	5	2	16	6	6	4	2	27	6	6	4	3	8	30	7	3	7	7	6	18	8	5	5
671N	C/A	G/G	AB	C/C	25	7	3	9	6	11	2	1	6	2	7	3	1	3	8	30	6	7	5	5	7	25	6	1	7	5	6	7	0	5	2
672N	C/C	del/G	AO	C/T
673N	C/C	del/G	AO	C/C	22	8	3	8	3	16	4	5	5	2	20	6	8	6	5	28	6	4	5	8	5	26	6	2	6	6	6	9	3	5	1
674N	C/C	del/G	AO	C/T	23	5	7	7	4	11	4	3	2	2	10	4	3	3	6	26	6	4	3	5	8	32	8	4	4	9	7	16	5	7	4
675N	C/C	del/G	AO	C/C	27	8	6	7	6	7	1	3	1	2	14	6	5	3	6	26	7	7	3	0	9	33	8	3	5	9	8	21	11	5	5
676N	C/C	del/G	AO	C/C	34	11	7	7	9	9	2	4	1	2	14	4	5	5	5	35	8	6	4	9	8	19	5	1	4	5	4	9	1	7	1
677N	C/C	del/del	OO	C/C	23	9	3	7	4	12	3	3	3	3	19	7	7	5	5	35	8	7	5	6	9	31	7	3	7	8	6	13	5	3	5
678N	C/C	del/G	AO	C/T	21	9	2	6	4	6	2	3	1	0	15	5	7	3	7	32	6	4	3	9	10	32	6	4	8	10	4	10	3	4	3
679N	C/C	del/del	OO	C/C	19	7	3	5	4	18	6	6	5	1	13	4	4	5	5	35	6	7	5	8	9	26	6	3	7	6	4	9	3	3	3
680N	C/A	G/G	AB	T/T	21	9	3	4	5	11	1	6	3	1	12	5	5	2	7	33	8	8	5	4	8	33	7	3	8	10	5	25	10	9	6
681N	C/A	G/G	AB	C/C	17	6	2	5	4	18	7	6	0	5	17	7	5	5	6	30	6	7	3	5	9	33	7	5	7	7	7	14	3	7	4
682N	C/C	del/G	AO	C/T	14	2	4	4	4	31	9	6	8	8	12	4	3	5	5	16	5	1	1	5	4	26	6	2	8	5	5	11	5	4	2
683N	C/C	del/del	OO	C/C	13	2	2	7	2	34	11	7	7	9	13	3	4	6	5	15	2	4	1	2	6	27	7	1	5	6	8	9	5	2	2
684N	C/A	del/G	BO	C/C	19	4	6	6	3	27	7	6	8	6	16	6	4	6	3	27	6	5	2	9	5	24	7	2	6	5	4	8	4	4	0
685N	C/A	del/G	BO	T/T	26	8	5	7	6	20	6	5	4	5	15	4	7	4	3	25	8	4	4	2	7	28	8	2	6	7	5	14	7	3	4
686N	C/C	del/del	OO	C/T	24	7	5	7	5	21	7	4	5	5	9	3	2	4	3	29	8	5	3	3	10	29	6	1	6	7	9	8	5	2	1
687N	C/C	del/del	OO	C/C	20	5	5	7	3	21	6	6	5	4	11	1	6	4	4	35	8	7	4	9	7	28	6	3	8	7	4	12	6	4	2
688N	C/A	del/G	BO	C/T	30	8	9	7	6	24	4	7	7	6	11	5	2	4	5	22	5	6	1	4	6	21	6	1	6	3	5	11	5	5	1
689N	C/C	del/del	OO	C/T	21	3	7	6	5	15	4	6	4	1	7	3	1	3	6	28	7	5	4	3	9	28	7	1	5	8	7	9	3	5	1
690N	C/A	del/G	BO	C/T	18	5	3	6	4	17	4	3	4	6	14	6	6	2	6	25	4	5	2	6	8	26	6	3	5	6	6	16	8	4	4
691N	C/A	G/G	AB	C/C	17	5	5	4	3	28	9	7	5	7	12	4	3	5	4	12	3	4	2	1	2	28	5	2	6	7	8	14	5	7	2
692N	C/C	del/G	AO	C/C	19	4	5	6	4	14	2	5	6	1	14	3	5	6	5	32	6	5	5	10	6	33	7	3	7	9	7	13	6	4	3
693N	C/C	del/del	OO	C/C	24	8	5	8	3	13	3	3	3	4	16	7	5	4	5	35	8	8	5	6	8	30	6	2	7	8	7	19	8	6	5
694N	C/C	del/G	AO	C/T	14	5	4	3	2	31	10	7	7	7	4	3	0	1	4	14	6	1	1	4	2	20	6	3	1	6	4	6	1	5	0
695N	C/C	del/G	AO	C/C	24	6	8	3	7	12	2	3	5	2	9	4	1	4	2	25	7	4	4	3	7	19	7	2	5	1	4	4	2	2	0
696N	C/A	del/G	BO	C/C
697N	C/C	del/G	AO	C/T
698N	C/A	del/G	BO	C/C	27	8	7	6	6	15	6	6	2	1	14	5	5	4	5	25	8	5	2	3	7	32	8	2	7	9	6	14	6	5	3
699N	C/C	del/G	AO	C/C	16	1	6	4	5	27	5	7	7	8	7	3	0	4	6	14	3	2	1	6	2	15	4	1	3	1	6	7	2	5	0
700N	C/C	del/del	OO	C/T	19	5	4	8	2	21	6	5	3	7	12	2	6	4	3	30	7	4	4	8	7	27	5	3	4	8	7	10	5	3	2
701N	C/C	G/G	AA	C/C	25	7	8	8	2	12	4	3	3	2	17	5	8	4	3	25	6	3	2	9	5	29	4	3	7	9	6	4	0	3	1
702N	C/C	del/G	AO	C/T
703N	C/A	del/G	BO	C/C	23	4	9	7	3	15	2	5	2	6	16	4	7	5	2	33	8	5	4	8	8	27	7	2	7	6	5	13	8	4	1
704N	C/A	del/G	BO	C/T	26	9	3	8	6	18	5	7	2	4	18	6	8	4	6	31	7	5	3	8	8	27	6	3	8	6	4	14	8	3	3
705N	C/C	del/del	OO	C/C	24	6	7	7	4	20	5	5	8	2	17	5	8	4	7	29	7	8	1	6	7	25	4	3	5	7	6	6	3	2	1
706N	C/C	del/del	OO	C/C	23	6	4	5	8	14	5	4	3	2	14	6	5	3	6	33	6	4	4	8	11	24	6	2	5	5	6	9	4	3	2
707N	C/C	del/G	AO	C/C	29	10	8	5	6	7	2	2	2	1	11	5	2	4	5	31	8	3	4	9	7	27	7	3	5	9	3	16	8	5	3
708N	C/C	del/G	AO	C/T	24	8	6	5	5	18	3	5	5	5	17	7	7	3	4	26	7	5	4	6	4	32	8	2	8	7	7	24	9	10	5
709N	C/A	G/G	AB	C/C
710N	C/C	del/del	OO	C/C
711N	C/C	del/del	OO	C/C	21	9	2	6	4	18	5	6	5	2	16	6	5	5	5	25	7	5	3	3	7	34	8	3	8	9	6	11	5	5	1
712N	C/C	del/del	OO	C/T	14	6	5	1	2	16	3	7	3	3	18	7	5	6	6	29	7	6	4	6	6	36	7	3	8	10	8	17	8	6	3
713N	C/C	del/G	AO	C/T	25	7	8	3	7	16	4	5	5	2	15	4	7	4	6	33	7	5	4	6	11	24	5	3	6	5	5	9	6	2	1
714N	C/C	del/del	OO	C/C	29	5	7	9	8	17	4	6	2	5	18	6	7	5	5	16	4	5	1	3	3	33	8	4	8	8	5	14	4	5	5
715N	C/C	G/G	AA	C/C	19	7	3	7	2	16	5	3	5	3	15	7	4	4	5	18	5	4	3	2	4	26	6	3	7	7	3	17	9	7	1
716N	C/A	del/G	BO	C/T	20	6	5	3	6	5	1	1	3	0	13	5	5	3	4	34	8	6	5	7	8	39	8	5	8	10	8	20	8	7	5
717N	C/A	del/G	BO	C/T
718N	C/C	del/G	AO	C/C	20	8	4	6	2	22	6	6	3	7	16	4	6	6	8	23	6	7	2	1	7	38	8	4	8	10	8	16	5	6	5
719N	C/C	del/G	AO	C/C	27	10	8	5	4	10	2	3	2	3	19	6	8	5	7	38	8	8	4	8	10	36	8	5	8	10	5	14	7	5	2
720N	C/C	del/del	OO	C/T	26	9	7	7	3	8	1	3	2	2	14	4	7	3	5	26	7	6	2	2	9	35	7	3	8	10	7	22	7	7	8
721N	C/C	del/del	OO	C/C	29	8	7	7	7	14	4	5	4	1	18	5	8	5	2	30	7	4	4	9	6	27	6	3	6	6	6	3	2	1	0
722N	C/C	del/del	OO	C/C	29	6	8	7	8	8	1	2	2	3	6	3	1	2	2	22	4	7	2	3	6	22	8	3	5	3	3	17	7	7	3
723N	C/A	del/G	BO	C/C
724N	C/C	del/del	OO	C/T	27	8	7	6	6	19	4	4	5	6	18	6	7	5	2	38	8	6	4	9	11	31	8	4	7	7	5	10	5	3	2
725N	C/C	del/del	OO	C/T	28	5	8	8	7	22	9	6	5	2	14	6	4	4	6	20	5	3	3	2	7	24	8	3	5	5	3	16	4	9	3
726N	C/C	del/G	AO	C/T	21	8	2	7	4	13	5	6	1	1	19	7	7	5	8	27	8	4	4	3	8	38	8	5	6	10	9	14	7	5	2
727N	C/C	G/G	AA	C/C
728N	C/C	del/del	OO	C/T
729N	C/A	G/G	AB	C/C	24	8	4	8	4	25	7	7	6	5	16	6	5	5	4	38	8	7	5	8	10	34	7	3	8	9	7	11	6	2	3
730N	C/C	del/G	AO	C/C	27	6	6	7	8	20	10	4	3	3	12	5	4	3	4	20	5	4	3	3	5	20	5	2	5	3	5	3	2	1	0
731N	C/C	del/del	OO	C/C	26	7	6	9	4	18	5	4	8	1	13	4	6	3	1	26	8	3	2	7	6	30	7	1	7	8	7	13	6	6	1
732N	C/A	G/G	AB	T/T	23	6	6	5	6	22	5	5	8	4	10	3	4	3	4	31	8	5	3	5	10	20	6	3	4	5	2	4	1	2	1
733N	C/C	del/G	AO	T/T	29	8	9	7	5	17	5	4	4	4	16	4	8	4	1	31	8	5	4	5	9	13	3	1	3	3	3	4	2	2	0
734N	C/A	G/G	AB	C/C	29	10	8	9	2	12	5	3	2	2	19	5	8	6	5	29	8	6	3	4	8	30	7	5	6	7	5	7	3	2	2
735N	C/C	del/G	AO	C/C	17	4	5	6	2	25	7	5	5	8	13	7	3	3	2	13	3	5	1	0	4	21	4	3	6	4	4	24	8	10	6
736N	C/A	del/G	BO	C/T	27	7	5	7	8	21	5	6	5	5	16	5	6	5	6	37	8	6	5	11	7	28	7	4	5	6	6	9	7	1	1
737N	C/C	G/G	AA	C/C	17	7	0	4	6	25	8	7	5	5	20	6	8	6	6	31	7	7	5	6	6	30	5	5	8	7	5	12	6	4	2
738N	C/C	del/del	OO	C/T	15	3	6	2	4	31	9	7	6	9	11	5	2	4	5	26	8	5	2	6	5	35	7	3	8	10	7	13	5	5	3
739N	C/A	G/G	AB	C/T	16	6	4	4	2	11	3	4	4	0	14	7	4	3	7	35	7	7	4	6	11	27	7	5	5	5	5	9	3	3	3
740N	C/A	G/G	AB	C/C	25	5	8	6	6	23	5	5	4	9	15	4	7	4	5	23	5	6	2	3	7	20	2	3	5	5	5	21	9	6	6
741N	C/A	G/G	AB	C/C	22	7	4	6	5	16	5	7	3	1	16	7	5	4	8	26	7	5	4	3	7	29	6	3	7	8	5	19	10	6	3
742N	C/C	G/G	AA	C/T	24	6	7	7	4	19	6	4	4	5	15	4	8	3	4	34	8	7	4	10	5	29	8	3	7	7	4	7	5	1	1
743N	C/A	del/G	BO	C/C	17	6	5	3	3	20	5	5	5	5	19	7	7	5	5	30	6	8	4	3	9	28	5	4	8	5	6	8	5	3	0
744N	C/A	del/G	BO	C/T	21	6	4	4	7	18	9	4	4	1	18	4	8	6	7	15	5	4	1	1	4	30	5	2	8	9	6	12	5	5	2
745N	C/C	del/G	AO	C/C	23	9	2	8	4	14	4	2	5	3	20	6	8	6	8	23	5	2	3	3	10	33	7	2	8	8	8	10	4	5	1
746N	C/A	G/G	AB	C/T	20	5	4	7	4	8	1	4	2	1	20	8	8	4	4	38	8	7	5	10	8	33	8	5	7	8	5	15	6	6	3
747N	C/A	del/G	BO	C/T	18	4	3	8	3	23	6	5	6	6	15	8	3	4	1	24	6	1	2	8	7	26	6	2	7	6	5	8	1	6	1
748N	C/C	G/G	AA	C/C	20	6	6	4	4	25	8	7	6	4	15	4	6	5	5	25	6	5	3	5	6	24	7	1	5	5	6	6	2	3	1
749N	C/C	del/del	OO	C/T	22	6	3	7	6	18	6	6	2	4	22	8	8	6	2	28	8	5	4	4	7	32	7	4	7	8	6	6	2	2	2
750N	C/A	G/G	AB	C/C	24	5	7	6	6	22	7	6	3	6	16	6	4	6	2	23	7	3	2	7	4	35	7	6	8	9	5	5	3	1	1
751N	C/C	del/G	AO	C/C	21	7	5	6	3	26	7	5	6	8	14	4	4	6	3	22	6	6	0	3	7	26	5	2	6	6	7	9	5	2	2
752N	C/C	del/del	OO	C/T	26	3	6	9	8	26	7	6	4	9	16	6	6	4	5	23	8	3	3	2	7	22	5	5	7	2	3	9	1	7	1
753N	C/C	del/G	AO	C/C
754N	C/A	del/G	BO	C/C	26	9	6	7	4	7	2	3	0	2	14	6	5	3	7	35	8	8	5	3	11	35	7	3	8	9	8	15	4	7	4
755N	C/C	del/G	AO	C/C	24	5	8	8	3	22	5	5	8	4	21	7	8	6	4	30	8	6	2	7	7	36	7	4	8	10	7	7	3	4	0
756N	C/C	del/del	OO	C/C	22	5	4	7	6	15	3	2	3	7	17	5	7	5	3	35	8	8	3	5	11	30	7	4	7	7	5	16	6	6	4
757N	C/C	G/G	AA	C/C	28	9	6	8	5	9	2	5	0	2	18	7	6	5	3	28	8	6	3	6	5	37	8	4	8	9	8	9	3	3	3
758N	C/C	del/G	AO	C/T	27	9	4	7	7	5	0	1	2	2	19	6	8	5	8	27	8	7	4	1	7	23	3	3	6	5	6	26	12	8	6
759N	C/C	del/del	OO	C/C	16	7	2	3	4	29	9	7	6	7	15	6	5	4	5	24	6	5	3	4	6	28	6	3	7	6	6	15	5	7	3
760N	C/C	del/G	AO	C/T	18	3	6	5	4	30	10	6	6	8	14	4	7	3	3	23	8	1	1	6	7	25	8	2	5	7	3	9	2	6	1
761N	C/C	G/G	AA	C/C	17	6	3	4	4	26	9	6	4	7	17	5	8	4	6	20	7	6	0	5	2	24	6	3	6	3	6	7	1	3	3
762N	C/C	del/del	OO	C/C	17	7	4	5	1	24	6	7	6	5	14	3	5	6	7	31	7	5	3	5	11	32	7	3	8	8	6	12	7	2	3
763N	C/C	del/del	OO	C/C	22	8	4	7	3	17	4	5	4	4	14	3	7	4	4	34	7	5	4	10	8	31	7	3	7	9	5	8	5	2	1
764N	C/A	del/G	BO	C/C	17	4	4	7	2	24	5	7	6	6	16	5	5	6	3	31	8	5	4	5	9	30	7	2	8	7	6	4	1	2	1
765N	C/C	del/G	AO	T/T	22	6	6	6	4	19	5	4	6	4	11	3	6	2	3	34	8	6	4	10	6	26	6	1	5	8	6	6	4	1	1
766N	A/A	G/G	BB	C/C	13	4	1	6	2	22	7	4	8	3	12	5	4	3	7	34	8	5	4	6	11	21	3	2	5	5	6	7	5	2	0
767N	C/C	del/G	AO	C/T	20	4	5	4	7	28	8	7	7	6	19	6	8	5	6	24	8	5	3	3	5	30	5	3	8	7	7	9	6	3	0
768N	C/C	del/G	AO	C/T	21	8	2	7	4	13	5	6	1	1	19	7	7	5	8	27	8	4	4	3	8	38	8	5	6	10	9	14	7	5	2
769N	C/C	del/del	OO	C/C	20	7	2	5	6	21	7	4	6	4	15	4	5	6	5	28	8	4	5	5	6	27	7	3	7	6	4	4	2	2	0
770N	C/A	G/G	AB	C/C	23	4	7	8	4	23	5	7	3	8	17	5	6	6	7	29	6	8	4	5	6	25	6	3	6	5	5	20	9	5	6
771N	C/C	del/G	AO	C/T	17	4	3	6	4	17	4	4	5	4	9	3	4	2	3	32	5	3	5	11	8	32	7	5	7	8	5	9	3	4	2
772N	C/C	del/del	OO	C/C	20	7	4	5	4	14	5	4	5	0	18	4	8	6	2	22	8	4	1	2	7	33	7	4	7	8	7	10	5	3	2
773N	C/C	del/G	AO	C/C	21	6	6	6	3	24	6	5	7	6	13	4	4	5	2	16	2	3	4	2	5	20	4	4	5	3	4	8	6	2	0
774N	C/C	del/G	AO	C/T	23	6	6	6	5	11	4	4	3	0	16	7	5	4	8	23	6	4	3	3	7	25	3	5	6	4	7	18	8	6	4
775N	C/C	del/G	AO	C/T	25	8	5	6	6	11	3	4	4	0	14	3	6	5	5	30	8	5	3	6	8	36	8	5	8	8	7	10	6	3	1
776N	C/A	del/G	BO	C/C	5	1	1	2	1	22	5	5	6	6	12	7	1	4	7	37	7	7	4	9	10	34	7	3	8	9	7	12	6	4	2
777N	C/C			C/T	16	7	4	4	1	29	11	5	6	7	15	5	5	5	7	18	5	3	2	5	3	29	7	2	5	8	7	6	2	1	3
778N	C/C	del/G	AO	C/T	13	3	0	7	3	32	10	7	8	7	8	2	3	3	7	16	5	3	0	3	5	23	3	2	7	4	7	6	2	4	0
779N	C/C	del/del	OO	C/C	18	5	2	7	4	27	7	7	6	7	19	7	6	6	4	23	6	6	3	2	6	36	8	5	8	8	7	7	5	1	1
780N	C/A	del/G	BO	C/C	25	4	8	7	6	23	7	6	3	7	18	7	5	6	4	14	2	4	1	4	3	26	6	2	6	7	5	7	4	2	1
781N	C/C	del/G	AO	C/T	21	9	2	7	3	15	4	3	4	4	16	4	7	5	5	35	8	7	5	6	9	31	6	5	7	7	6	9	6	1	2
782N	C/A	del/G	BO	C/C	25	4	9	6	6	13	1	4	3	5	17	6	6	5	2	27	8	5	4	3	7	28	8	2	7	6	5	16	4	7	5
783N	C/C	del/del	OO	C/C	29	7	9	7	6	20	6	6	5	3	19	6	7	6	3	27	7	4	4	8	4	30	6	4	8	7	5	12	1	7	4
784N	C/C	del/G	AO	C/T	27	8	7	5	7	7	1	4	1	1	14	6	5	3	7	35	8	8	4	5	10	35	7	5	8	8	7	16	8	6	2
785N	C/C	del/del	OO	C/C	21	2	7	7	5	24	6	7	4	7	10	2	5	3	3	32	8	4	3	10	7	24	5	1	6	6	6	3	1	2	0
786N	C/C	del/G	AO	C/C	30	9	8	8	5	0	0	0	0	0	14	5	5	4	5	38	8	7	5	10	8	33	7	4	8	7	7	15	6	6	3
787N	C/C	G/G	AA	C/C	18	6	3	6	3	16	3	2	6	5	17	7	5	5	6	25	7	5	5	3	5	32	7	4	7	8	6	14	6	4	4
788N	C/A	del/G	BO	C/C	25	9	6	6	4	18	6	4	6	2	11	5	2	4	4	33	8	5	4	11	5	34	7	3	7	10	7	4	2	2	0
789N	C/C	del/del	OO	T/T	19	5	3	5	6	16	4	7	5	0	18	7	8	3	6	35	8	5	2	9	11	24	7	3	7	5	2	4	2	2	0
790N	C/C	del/G	AO	C/T	7	1	1	4	1	30	10	7	7	6	18	7	5	6	4	28	7	2	3	9	7	28	6	3	6	7	6	9	5	3	1
791N	C/A	del/G	BO	C/T	26	8	5	8	5	18	5	5	5	3	18	5	8	5	4	33	8	5	4	8	8	32	7	2	7	8	8	7	5	1	1
792N	C/A	del/G	BO	C/C	11	3	1	4	3	31	10	7	5	9	11	4	1	6	2	11	2	5	0	2	2	28	7	3	6	7	5	12	3	6	3
793N	C/C	del/G	AO	C/C	20	7	4	7	2	23	7	7	6	3	19	6	7	6	5	38	8	7	3	9	11	35	8	4	8	8	7	3	1	2	0
794N	A/A	G/G	BB	C/C	15	6	2	5	2	13	3	3	5	2	15	4	6	5	3	35	8	5	4	11	7	33	8	2	7	8	8	8	5	2	1
795N	C/C	del/del	OO	C/T	15	5	2	6	2	19	6	4	5	4	13	4	4	5	4	35	8	6	5	7	9	25	6	2	7	6	4	5	4	1	0
796N	C/C	del/G	AO	C/C	10	3	4	2	1	19	4	5	6	4	13	7	1	5	7	35	7	6	5	5	12	27	7	3	6	5	6	7	3	4	0
797N	C/C	del/G	AO	C/T	28	7	8	7	6	15	3	4	3	5	18	5	7	6	2	34	8	4	4	7	11	23	6	1	4	6	6	8	5	3	0
798N	C/C	del/del	OO	C/C	30	9	9	7	5	16	5	2	5	4	12	4	2	6	2	18	5	1	3	6	3	34	7	5	7	9	6	7	2	4	1
799N	C/C	del/del	OO	C/C	19	7	4	5	3	11	4	5	2	0	19	7	8	4	5	37	8	7	4	7	11	34	7	4	8	9	6	18	8	5	5
800N	C/C	del/G	AO	C/C	28	10	8	8	2	5	1	1	3	0	18	8	5	5	8	42	8	7	5	10	12	35	7	5	8	8	7	11	4	5	2
801N	C/A	del/G	BO	C/C	19	7	4	5	3	11	4	5	2	0	19	7	8	4	5	37	8	7	4	7	11	34	7	4	8	9	6	18	8	5	5
802N	C/C	del/del	OO	C/C	26	5	5	8	8	5	2	1	0	2	18	6	6	6	6	36	8	5	4	8	11	26	8	4	4	6	4	7	1	5	1
803N	C/C	del/G	AO	C/C	22	8	3	6	5	17	5	3	5	4	14	3	6	5	7	38	8	8	5	9	8	34	7	4	8	8	7	7	3	2	2
804N	C/C	del/del	OO	C/C	14	2	3	5	4	27	8	7	5	7	14	3	6	5	0	20	7	3	1	4	5	29	7	4	8	5	5	10	4	4	2
805N	C/A	G/G	AB	C/C	22	10	4	5	3	17	5	4	4	4	17	5	7	5	3	29	7	5	3	8	6	28	5	2	6	7	8	6	3	2	1
806N	C/A	G/G	AB	C/C	17	3	5	5	4	27	6	7	7	7	14	4	5	5	3	29	8	5	2	7	7	23	6	2	5	5	5	7	5	2	0
807N	C/C	del/G	AO	C/C	27	9	5	9	4	12	2	4	3	3	17	4	8	5	3	33	8	5	5	9	6	28	7	2	6	6	7	3	1	1	1
808N	C/C	del/G	AO	C/C	24	7	7	6	4	21	6	7	5	3	17	4	7	6	2	29	8	5	3	8	5	28	7	3	6	6	6	8	6	1	1
809N	C/A	del/G	BO	C/C	27	7	4	8	8	9	2	3	2	2	16	3	8	5	3	30	8	3	4	7	8	27	6	2	7	7	5	8	5	2	1
810N	C/C	del/G	AO	C/C	13	8	1	2	2	24	8	6	6	4	14	5	3	6	8	30	7	6	4	6	7	36	7	3	8	10	8	10	4	3	3
811N	C/C	del/G	AO	C/C	32	9	9	8	6	15	7	3	3	2	18	5	8	5	2	31	8	4	5	6	8	23	8	2	6	2	5	6	2	3	1
812N	C/C	del/G	AO	C/C	21	7	4	6	4	11	3	4	4	0	19	5	8	6	7	40	8	8	5	9	10	34	8	6	8	6	6	10	5	3	2
813N	C/C	del/G	AO	C/C	30	11	4	9	6	11	5	4	1	1	19	7	6	6	3	34	8	7	5	4	10	35	8	5	8	7	7	9	5	3	1
814N	C/C	del/G	AO	C/T	19	5	6	5	3	19	7	4	6	2	12	4	2	6	5	35	8	7	4	9	7	28	5	1	8	6	8	3	3	0	0
815N	C/C	G/G	AA	C/C	15	4	2	6	3	27	8	7	8	4	13	4	3	6	3	27	8	5	2	4	8	33	8	4	8	7	6	4	3	1	0
816N	C/C	del/del	OO	C/T	8	3	1	3	1	31	10	7	8	6	13	3	5	5	3	21	6	3	1	5	6	22	7	3	5	4	3	3	1	2	0
817N	C/C	del/G	AO	T/T	23	8	4	7	4	16	2	6	5	3	19	8	8	3	6	32	7	6	5	5	9	34	8	4	8	9	5	16	7	5	4
818N	C/C	del/G	AO	C/T	19	5	4	7	3	22	6	7	5	4	14	2	6	6	6	36	7	6	5	9	9	30	6	5	7	7	5	5	2	2	1
819N	C/A	del/G	BO	C/T	18	3	4	5	6	28	9	7	4	8	13	6	2	5	4	22	6	3	2	4	7	23	5	5	5	6	2	4	1	3	0
820N	C/C	del/G	AO	C/T	21	7	2	7	5	13	2	5	4	2	13	6	6	1	7	37	7	7	5	9	9	24	5	1	7	6	5	5	3	1	1
821N	C/C	del/G	AO	C/C	32	9	9	8	6	15	7	3	3	2	18	5	8	5	2	31	8	4	5	6	8	23	8	2	6	2	5	6	2	3	1
822N	C/C	del/del	OO	C/T	11	3	1	6	1	26	8	7	6	5	19	7	6	6	2	28	8	4	2	11	3	36	8	3	8	9	8	8	5	2	1
823N	C/C	del/del	OO	C/C	18	3	4	8	3	33	10	7	8	8	13	6	3	4	3	13	4	1	2	5	1	25	6	1	7	7	4	7	5	2	0
824N	C/C	del/del	OO	C/C	17	5	4	5	3	20	6	4	5	5	16	8	6	2	5	28	6	5	4	6	7	21	5	1	5	6	4	10	3	5	2
825N	C/A	del/G	BO	C/C	21	5	6	7	3	21	6	7	4	4	19	6	8	5	6	30	8	7	3	7	5	32	7	3	8	9	5	6	4	1	1
826N	C/C	del/del	OO	C/T	25	6	6	8	5	8	0	4	4	0	15	4	7	4	1	32	8	6	4	4	10	24	7	2	7	2	6	10	5	4	1
827N	C/A	del/G	BO	C/C	32	9	9	9	5	9	1	3	4	1	14	4	6	4	4	30	8	5	1	11	5	34	8	2	8	10	6	17	9	4	4
828N	C/A	G/G	AB	C/C	21	6	5	7	3	19	6	4	5	4	14	2	6	6	3	36	8	6	4	10	8	23	6	4	4	5	4	3	3	0	0
829N	C/C	del/del	OO	C/C	20	4	3	8	5	21	6	5	5	5	19	8	6	5	5	31	8	5	3	7	8	30	6	4	8	6	6	11	7	3	1
830N	C/A	del/G	BO	C/C	8	1	0	7	0	30	9	7	6	8	13	4	4	5	5	27	7	6	1	5	8	32	6	4	6	9	7	4	4	0	0
831N	C/C	del/del	OO	C/T	27	8	8	7	4	28	8	7	7	6	16	4	7	5	5	20	6	4	3	4	3	27	5	5	7	3	7	13	6	7	0
832N	C/A	G/G	AB	C/T	30	8	8	8	6	10	2	4	2	2	17	7	6	4	5	37	7	8	5	6	11	33	7	6	7	7	6	12	5	6	1
833N	C/C	del/G	AO	C/C	24	5	6	8	5	21	7	5	5	4	15	2	7	6	3	27	8	4	3	7	5	21	5	2	5	6	3	1	0	1	0
834N	C/A	G/G	AB	C/C	25	10	3	8	4	17	4	7	4	2	16	4	8	4	6	28	8	7	5	1	7	31	6	2	6	9	8	15	8	7	0
835N	C/C	del/G	AO	C/T	16	8	1	7	0	22	6	7	5	4	18	4	8	6	7	29	8	8	4	3	6	33	7	4	7	7	8	10	3	4	3
836N	C/A	del/G	BO	C/C	22	6	6	5	5	17	4	5	4	4	15	4	6	5	3	26	8	6	3	0	9	24	6	3	7	2	6	7	5	2	0
837N	C/C	del/G	AO	C/C	27	7	7	8	5	18	6	4	3	5	18	5	8	5	7	32	7	5	5	7	8	29	7	2	7	6	7	9	5	3	1
838N	C/A	del/G	BO	C/C	30	8	6	8	8	22	5	7	5	5	14	4	7	3	8	25	6	8	4	2	5	24	4	2	7	5	6	17	9	5	3
839N	C/C	del/G	AO	C/C	20	8	4	2	6	15	3	4	3	5	13	6	2	5	4	24	5	6	2	6	5	27	7	4	4	6	6	12	6	4	2
840N	C/A	del/G	BO	C/C	9	1	0	5	3	32	11	6	8	7	12	5	1	6	5	17	5	1	1	5	5	27	7	4	7	6	3	5	1	3	1
841N	C/A	G/G	AB	C/C	19	4	5	7	3	11	2	6	3	0	20	8	7	5	7	34	8	5	4	6	11	26	6	2	4	6	8	11	7	2	2
842N	C/A	G/G	AB	C/C	19	5	4	4	6	22	4	7	3	8	15	7	3	5	7	37	6	8	4	8	11	23	2	3	7	5	6	26	10	9	7
843N	C/C	del/G	AO	C/C	23	6	3	8	6	18	5	6	4	3	17	6	8	3	5	30	6	6	4	6	8	30	7	5	6	6	6	9	3	3	3
844N	C/A	G/G	AB	C/T	18	6	5	5	2	16	6	3	5	2	18	7	7	4	4	25	6	4	2	4	9	24	3	6	5	5	5	16	7	3	6
845N	C/C	del/del	OO	C/T	10	3	1	4	2	16	3	4	6	3	12	5	3	4	3	36	8	5	4	9	10	32	8	3	6	8	7	3	1	0	2
846N	C/C	del/G	AO	C/C	26	4	10	7	5	26	8	6	6	6	11	3	3	5	3	29	8	5	4	6	6	30	5	3	7	7	8	4	2	2	0
847N	C/A	del/G	BO	C/C	17	6	2	7	2	19	5	7	5	2	9	2	6	1	3	35	6	5	4	9	11	29	8	2	6	6	7	6	3	2	1
848N	C/C	del/del	OO	C/T	14	4	3	4	3	22	5	7	6	4	13	4	4	5	6	31	8	5	3	10	5	29	7	2	7	7	6	4	2	2	0
849N	C/C	del/G	AO	C/C	16	5	4	3	4	24	9	6	3	6	18	6	7	5	4	14	4	5	2	0	3	26	8	3	4	7	4	11	5	5	1
850N	C/C	del/del	OO	C/T	21	4	7	5	5	23	7	7	3	6	21	7	8	6	4	27	5	5	3	8	6	33	7	5	8	7	6	10	9	0	1
851N	C/A	G/G	AB	T/T	23	6	6	5	6	22	5	5	8	4	10	3	4	3	4	31	8	5	3	5	10	20	6	3	4	5	2	4	1	2	1
852N	C/C	del/G	AO	C/C	19	4	5	5	5	15	2	7	5	1	17	6	5	6	4	29	7	7	4	5	6	31	7	3	8	8	5	8	4	3	1
853N	C/A	del/G	BO	C/C	36	8	10	8	10	11	3	3	3	2	8	4	3	1	8	22	1	8	2	3	8	7	2	0	2	1	2	16	8	6	2
854N	C/A	del/G	BO	C/T	15	5	2	3	5	18	4	6	5	3	14	6	3	5	7	32	8	8	4	3	9	29	7	2	7	7	6	9	4	4	1
855N	C/C	del/G	AO	C/C	19	4	7	6	2	28	6	7	8	7	14	5	3	6	1	19	7	4	0	4	4	28	7	3	6	8	4	9	4	4	1
856N	C/C	del/G	AO	C/C	21	9	2	6	4	18	5	6	5	2	16	6	5	5	5	25	7	5	3	3	7	34	8	3	8	9	6	11	5	5	1
857N	C/C	del/del	OO	T/T	14	6	5	1	2	16	3	7	3	3	18	7	5	6	6	29	7	6	4	6	6	36	7	3	8	10	8	17	8	6	3
858N	C/C	del/G	AO	C/C	21	6	4	4	7	18	9	4	4	1	18	4	8	6	7	15	5	4	1	1	4	30	5	2	8	9	6	12	5	5	2
859N	C/C	del/G	AO	C/C	16	4	4	5	3	15	7	6	1	1	16	6	4	6	6	35	8	6	5	5	11	34	7	4	8	9	6	13	3	6	4
860N	C/C	del/del	OO	C/C	30	7	7	8	8	26	8	6	6	6	16	7	4	5	6	20	7	5	1	3	4	27	8	3	3	8	5	7	1	4	2
861N	C/C	del/G	AO	C/T	16	3	0	8	5	24	9	7	5	3	18	5	7	6	4	34	8	6	5	8	7	29	7	3	7	7	5	12	7	4	1
862N	C/C	del/del	OO	C/C	17	5	3	5	4	24	7	7	6	4	16	4	6	6	6	29	6	6	3	6	8	24	4	2	7	5	6	8	6	1	1
863N	C/C	del/G	AO	C/T	24	9	2	8	5	6	3	1	2	0	15	5	5	5	3	39	8	6	5	11	9	32	8	2	8	8	6	5	2	1	2
864N	C/C	del/G	AO	C/C	18	3	7	3	5	25	8	6	6	5	15	6	4	5	3	29	6	6	1	8	8	20	6	1	3	6	4	14	7	3	4
865N	C/C	del/del	OO	C/T
866N	C/C	del/del	OO	C/C	16	3	5	4	4	25	5	7	6	7	14	3	6	5	2	30	8	4	2	8	8	23	5	1	5	6	6	5	1	2	2
867N	C/A	del/G	BO	C/C	18	4	4	5	5	10	4	3	1	2	9	4	2	3	5	33	8	8	4	4	9	30	7	2	6	8	7	9	3	3	3
868N	C/C	del/del	OO	C/T	18	4	4	6	4	20	8	5	4	3	11	4	3	4	4	36	8	7	5	8	8	23	6	2	4	6	5	11	8	1	2
869N	C/C	G/G	AA	C/T	19	6	5	6	2	16	5	3	5	3	17	6	6	5	4	26	8	5	3	3	7	31	5	6	8	5	7	7	3	2	2
870N	C/A	G/G	AB	C/C	25	6	7	9	3	17	4	5	6	2	14	5	3	6	5	32	8	3	3	9	9	36	8	4	7	10	7	8	8	0	0
871N	C/A	del/G	BO	C/T	22	8	4	5	5	16	4	5	4	3	20	7	8	5	6	38	8	8	4	9	9	32	7	3	7	9	6	8	2	3	3
872N	C/C	del/G	AO	C/T	20	7	2	7	4	29	10	6	7	6	15	8	3	4	7	12	1	5	1	2	3	14	2	3	3	1	5	29	13	10	6
873N	C/A	del/G	BO	C/C	24	8	6	7	3	12	4	4	4	0	20	7	7	6	4	29	8	7	5	1	8	32	7	5	8	7	5	21	8	6	7
874N	C/C	del/G	AO	C/C	15	3	1	6	5	22	5	7	6	4	16	4	7	5	5	31	8	5	3	8	7	24	4	2	6	5	7	6	5	1	0
875N	C/C	del/del	OO	C/C	20	8	4	3	5	22	7	6	6	3	14	3	5	6	2	30	7	5	2	11	5	27	6	2	5	9	5	10	7	2	1
876N	C/C	del/G	AO	C/C	26	8	5	8	5	13	6	2	1	4	10	4	2	4	7	36	8	8	5	7	8	31	7	4	7	5	8	9	4	4	1
877N	C/C	del/G	AO	C/C	23	6	5	7	5	21	5	6	6	4	14	3	8	3	3	29	6	3	2	8	10	26	7	3	5	5	6	8	6	1	1
878N	C/C	del/G	AO	C/C	12	5	0	5	2	17	6	4	5	2	9	5	2	2	4	35	8	6	4	8	9	30	6	3	6	8	7	5	2	2	1
879N	C/C	del/del	OO	C/C	12	4	1	4	3	28	7	7	7	7	12	5	4	3	6	29	7	5	4	2	11	30	7	4	7	6	6	12	5	4	3
880N	C/C	del/G	AO	C/C	21	9	5	5	2	12	3	3	4	2	15	5	4	6	7	28	7	8	4	2	7	33	7	4	7	7	8	15	8	4	3
881N	C/C	del/del	OO	C/C	27	10	3	7	7	6	2	1	3	0	20	6	8	6	5	35	8	5	5	8	9	29	7	2	8	7	5	8	4	3	1
882N	C/C	del/G	AO	C/C	17	5	3	7	2	17	3	6	4	4	16	4	6	6	3	37	8	7	4	8	10	36	8	4	8	9	7	5	2	2	1
883N	C/C	del/G	AO	C/T	29	6	10	7	6	19	3	5	5	6	11	2	4	5	2	32	8	5	4	8	7	22	6	3	4	5	4	9	6	3	0
884N	C/A	G/G	AB	C/T	19	8	2	4	5	23	8	7	4	4	17	5	6	6	8	38	8	7	5	8	10	34	6	3	8	8	9	10	5	3	2
885N	C/A	del/G	BO	C/T	20	8	4	7	1	23	7	6	6	4	16	4	6	6	4	37	8	5	3	11	10	23	5	2	5	5	6	2	1	1	0
886N	A/A	G/G	BB	C/T	24	8	5	6	5	16	6	4	4	2	18	6	7	5	3	35	7	5	3	10	10	33	8	5	8	6	6	5	5	0	0
887N	C/A	G/G	AB	C/C	15	6	4	3	2	16	3	5	4	4	13	8	3	2	5	40	7	7	5	11	10	29	4	3	6	9	7	12	4	5	3
888N	A/A	G/G	BB	C/C	23	7	4	5	7	12	7	3	0	2	12	5	4	3	6	33	8	6	4	7	8	31	8	4	6	9	4	4	1	2	1
889N	C/A	G/G	AB	C/T	21	8	2	6	5	16	5	6	3	2	17	6	6	5	6	37	8	5	5	8	11	35	8	4	8	9	6	8	3	3	2
890N	C/A	del/G	BO	C/C	22	6	6	8	2	29	7	7	8	7	17	7	4	6	8	32	8	6	3	6	9	27	5	3	5	6	8	5	3	1	1
891N	C/C	del/G	AO	C/C	15	5	0	7	3	18	5	7	3	3	20	6	8	6	5	34	8	6	4	7	9	32	7	3	8	8	6	6	3	2	1
892N	C/C	del/del	OO	C/C	30	9	8	8	5	14	3	3	2	6	18	8	7	3	7	34	7	7	3	8	9	33	7	4	7	8	7	19	9	5	5
893N	C/C	del/del	OO	C/C	24	9	5	6	4	17	3	4	5	5	15	5	6	4	3	28	8	6	4	5	5	38	7	5	8	10	8	5	2	1	2
894N	C/A	G/G	AB	C/C	21	7	3	7	4	10	2	5	3	0	16	6	4	6	7	34	7	5	5	7	10	31	7	4	5	10	5	2	1	1	0
895N	C/C	del/G	AO	C/C	25	9	6	4	6	20	5	7	5	3	21	7	8	6	8	30	8	8	5	5	4	29	8	2	6	8	5	12	5	6	1
896N	C/C	del/G	AO	C/C	27	8	6	6	7	20	7	4	5	4	14	1	7	6	3	31	7	5	4	8	7	24	6	3	4	5	6	6	4	2	0
897N	C/C	del/G	AO	C/T	13	5	0	6	2	23	6	7	6	4	14	5	3	6	4	31	6	6	3	11	5	37	7	6	8	9	7	3	3	0	0
898N	C/A	G/G	AB	C/T	27	6	7	7	7	10	2	3	4	1	18	6	7	5	5	40	7	8	5	11	9	27	7	2	7	6	5	17	11	3	3
899N	C/C	del/del	OO	C/C	25	9	4	7	5	17	4	5	2	6	16	6	5	5	8	36	7	6	5	8	10	34	8	5	8	8	5	1	0	0	1
900N	C/A	del/G	BO	C/C	24	8	7	6	3	20	5	7	6	2	10	5	1	4	8	35	8	6	4	10	7	23	7	2	6	5	3	3	2	1	0
901N	C/A	G/G	AB	C/T	31	9	6	8	8	19	6	5	4	4	17	4	8	5	2	30	6	5	3	9	7	23	5	3	4	6	5	3	0	2	1
902N	C/A	G/G	AB	C/C	31	8	7	8	8	20	6	5	5	4	16	6	4	6	3	28	7	7	3	4	7	25	7	2	7	2	7	7	5	2	0
903N	C/A	del/G	BO		21	6	7	5	3	25	9	5	4	7	16	6	7	3	1	20	6	4	2	2	6	23	6	3	5	2	7	15	8	5	2
904N	C/A	del/G	BO	C/C	31	11	6	8	6	9	3	4	1	1	11	5	1	5	6	26	7	6	5	2	6	28	8	3	7	5	5	12	6	4	2
905N	C/C	del/del	OO	C/T	19	4	5	7	3	18	2	6	5	5	12	5	3	4	6	24	7	6	1	4	6	29	8	5	6	7	3	18	8	10	0
906N	C/A	del/G	BO	C/T	26	9	7	5	5	20	5	5	6	4	18	5	8	5	5	38	8	7	4	10	9	28	6	3	6	6	7	7	3	2	2
907N	C/A	del/G	BO	C/T	25	7	7	7	4	19	7	4	5	3	15	3	6	6	3	37	8	6	5	9	9	28	6	3	8	6	5	3	2	1	0
908N	A/A	G/G	BB	C/C	26	7	9	5	5	9	1	3	4	1	15	5	4	6	7	27	5	7	2	3	10	28	8	4	5	6	5	18	7	7	4
909N	C/C	del/del	OO	T/T	22	8	2	8	4	18	5	6	5	2	15	5	4	6	3	34	8	6	4	8	8	33	8	3	8	8	6	7	3	3	1
910N	C/C	G/G	AA	C/T	30	9	10	7	4	26	8	7	6	5	15	5	6	4	7	28	7	6	3	7	5	32	7	3	8	6	8	14	5	7	2
911N	C/A	del/G	BO	C/C	33	8	9	8	8	12	1	4	3	4	10	2	5	3	0	30	7	8	2	7	6	16	5	2	3	3	3	8	1	4	3
912N	C/A	del/G	BO	C/C	30	8	8	8	6	12	2	4	2	4	18	6	6	6	3	36	8	7	4	8	9	34	8	5	7	8	6	16	9	5	2
913N	C/C	del/del	OO	C/C	10	4	2	2	2	31	8	7	7	9	14	5	5	4	6	30	8	4	2	9	7	24	5	2	4	7	6	3	1	1	1
914N	C/A	del/G	BO	C/T	23	8	7	5	3	16	3	6	5	2	12	4	4	4	3	34	7	5	4	10	8	33	8	3	7	9	6	7	5	1	1
915N	C/C	del/G	AO	C/C	22	8	4	8	2	17	7	5	3	2	17	6	5	6	6	28	6	6	4	3	9	34	7	5	8	9	5	3	2	1	0
916N	C/A	G/G	AB	C/C	21	6	7	5	3	19	6	4	5	4	18	6	7	5	5	35	8	8	5	6	8	33	7	4	6	9	7	3	2	0	1
917N	C/C	del/G	AO	C/C	25	7	6	7	5	21	3	6	7	5	9	2	2	5	5	25	7	5	1	3	9	25	6	3	7	5	4	4	1	3	0
918N	C/A	G/G	AB	C/T	20	7	6	4	3	25	6	7	5	7	17	7	5	5	4	25	2	7	3	8	5	31	7	4	6	8	6	5	2	0	3
919N	C/C	del/G	AO	C/T	10	6	2	2	0	18	7	6	4	1	19	9	5	5	7	36	8	7	4	8	9	38	8	6	8	10	6	11	4	5	2
920N	C/C	del/del	OO	C/C	25	7	4	8	6	18	4	6	3	5	14	6	5	3	7	39	8	8	5	8	10	32	8	2	6	10	6	9	4	3	2
921N	C/A	del/G	BO	C/C	25	7	3	6	9	18	5	6	3	4	10	5	3	2	5	29	7	7	4	0	11	15	4	3	4	1	3	8	0	6	2
922N	C/C	del/del	OO	C/T	27	9	5	7	6	10	2	4	3	1	18	6	7	5	5	36	8	6	5	7	10	33	7	5	7	9	5	9	5	3	1
923N	C/C	del/G	AO	C/T	17	2	4	4	7	17	4	5	5	3	16	5	5	6	4	32	8	5	3	6	10	32	8	4	6	9	5	2	2	0	0
924N	C/A	G/G	AB	C/C	18	6	3	6	3	29	10	6	8	5	13	4	4	5	3	18	7	4	1	3	3	25	4	1	7	5	8	5	2	3	0
925N	C/C	del/G	AO	C/C	17	5	4	6	2	29	8	7	7	7	14	3	5	6	7	16	4	3	0	2	7	29	6	2	8	8	5	7	5	2	0
926N	C/A	del/G	BO	C/T	19	4	6	5	4	17	6	6	2	3	18	6	6	6	7	31	7	8	4	5	7	24	6	2	6	5	5	8	4	3	1
927N	C/C	del/del	OO	T/T	26	7	4	8	7	8	1	2	1	4	14	2	6	6	2	34	8	5	4	9	8	29	7	4	7	7	4	7	5	2	0
928N	C/A	del/G	BO	C/C	14	0	3	4	7	34	11	7	8	8	10	4	1	5	4	20	3	3	1	9	4	17	4	1	5	3	4	3	1	2	0
929N	C/C	del/G	AO	C/C	22	4	7	5	6	19	5	5	4	5	15	6	3	6	5	27	7	5	4	6	5	30	7	4	5	7	7	6	3	2	1
930N	C/C	del/del	OO	C/C	25	8	6	7	4	13	5	4	3	1	18	4	8	6	4	38	8	7	5	9	9	38	7	4	8	10	9	5	3	1	1
931N	C/C	del/G	AO	C/C	30	5	8	8	9	32	10	7	8	7	18	4	8	6	4	13	5	4	1	3	0	22	2	3	7	4	6	6	5	1	0
932N	C/C	del/del	OO	C/C	23	5	6	7	5	15	5	4	4	2	13	4	4	5	8	42	8	8	4	10	12	28	4	4	8	7	5	8	4	2	2
933N	C/C	G/G	AA	C/C	24	7	7	7	3	14	5	4	3	2	13	4	3	6	3	30	8	5	5	8	4	28	7	2	7	6	6	6	5	1	0
934N	C/C	del/del	OO	C/T	27	7	7	6	7	19	9	6	2	2	20	6	8	6	3	14	5	4	0	1	4	31	5	6	8	6	6	11	6	2	3
935N	C/C	del/del	OO	C/T	19	6	1	8	4	23	7	7	7	2	17	5	6	6	7	28	7	7	3	2	9	27	4	4	6	7	6	15	10	3	2
936N	C/C	del/del	OO	C/C	21	4	6	7	4	16	3	5	6	2	5	2	1	2	4	35	8	5	5	10	7	21	6	2	3	5	5	3	1	2	0
937N	C/C	del/del	OO	C/T	18	3	4	7	4	16	4	6	5	1	16	5	5	6	3	39	8	8	4	10	9	36	7	5	7	9	8	21	9	4	8
938N	C/C	del/G	AO	C/C	24	10	6	7	1	17	5	7	4	1	15	6	5	4	4	27	7	7	2	5	6	32	8	4	7	8	5	11	5	5	1
939N	C/C	del/G	AO	C/C	19	8	3	6	2	18	6	5	4	3	9	4	2	3	7	34	6	7	5	8	8	22	5	2	7	5	3	6	3	1	2
940N	C/A	del/G	BO	C/T	23	5	7	7	4	25	8	7	6	4	13	5	3	5	2	22	7	3	3	5	4	28	7	4	7	7	3	3	1	2	0
941N	C/C	del/del	OO	C/C	21	8	2	7	4	24	8	6	5	5	21	7	8	6	4	30	7	6	3	8	6	33	8	3	7	8	7	5	3	1	1
942N	A/A	G/G	BB	C/C	31	9	6	8	8	18	7	2	7	2	17	4	8	5	6	31	8	5	4	9	5	25	5	1	7	5	7	7	3	4	0
943N	C/C	del/del	OO	C/C	28	7	4	7	10	11	1	2	7	1	14	6	3	5	3	19	4	4	3	1	7	24	8	2	7	2	5	5	2	3	0
944N	C/A	del/G	BO	C/C	17	9	1	4	3	8	3	3	0	2	17	7	7	3	5	40	8	7	5	8	12	31	5	5	7	7	7	14	5	3	6
945N	C/C	del/del	OO	C/T	18	6	1	6	5	23	5	7	4	7	15	6	3	6	7	32	7	7	4	6	8	27	8	3	6	7	3	8	2	3	3
946N	C/C	del/del	OO	C/T	24	8	5	8	3	14	4	4	3	3	18	5	8	5	6	31	7	5	5	4	10	28	6	2	7	7	6	8	2	4	2
947N	C/C	del/G	AO	C/C	18	7	2	7	2	32	10	6	8	8	18	8	5	5	6	18	6	6	1	1	4	28	6	2	6	7	7	19	11	6	2
948N	C/C	del/G	AO	C/C	20	6	2	8	4	7	2	2	1	2	17	8	7	2	6	33	5	8	4	7	9	39	8	6	8	10	7	29	9	11	9
949N	C/A	del/G	BO	C/T	14	4	2	5	3	30	8	7	7	8	11	4	4	3	4	24	6	4	1	8	5	13	3	2	2	2	4	11	7	4	0
950N	C/A	del/G	BO	C/T	29	10	5	9	5	12	2	6	3	1	21	8	7	6	5	40	8	7	4	10	11	28	8	3	7	6	4	15	6	3	6
951N	C/C	del/del	OO	C/C	27	6	9	7	5	19	6	4	5	4	15	7	2	6	4	31	8	5	4	8	6	27	7	3	6	4	7	11	7	4	0
952N	C/A	del/G	BO	C/C	19	4	4	7	4	25	6	7	6	6	18	6	6	6	1	27	7	5	3	4	8	24	7	2	6	3	6	4	2	2	0
953N	C/C	del/del	OO	T/T	20	7	4	7	2	19	6	6	6	1	12	3	5	4	2	27	8	5	3	3	8	18	5	2	3	3	5	6	3	2	1
954N	C/C	del/G	AO	C/C	27	8	5	8	6	9	1	1	4	3	13	5	3	5	4	37	8	7	4	8	10	34	8	6	6	6	8	13	5	5	3
955N	C/A	del/G	BO	C/C	27	9	5	7	6	13	3	5	1	4	18	6	6	6	5	35	8	6	4	7	10	28	7	4	7	7	3	4	1	2	1
956N	A/A	G/G	BB	C/C	25	10	5	6	4	16	3	5	3	5	19	7	8	4	8	28	6	4	5	2	11	31	6	3	6	9	7	16	5	6	5
957N	C/C	del/G	AO	C/T	27	7	8	6	6	7	3	3	1	0	17	4	8	5	6	37	8	6	5	8	10	37	8	5	7	10	7	15	5	5	5
958N	C/A	del/G	BO	C/C	20	4	4	7	5	18	5	5	4	4	9	4	2	3	6	35	8	5	5	8	9	21	5	2	4	6	4	6	4	1	1
959N	C/A	del/G	BO	C/C	28	9	8	8	3	9	1	4	0	4	14	6	3	5	5	34	7	6	4	9	8	44	7	4	6	20	7	14	7	5	2
960N	C/C	del/del	OO	C/C	22	4	5	6	7	26	9	7	5	5	17	5	6	6	4	17	2	5	2	4	4	29	7	2	6	7	7	13	7	3	3
961N	C/A	del/G	BO	C/C	21	7	8	4	2	13	2	5	2	4	17	7	5	5	6	30	6	7	5	5	7	37	8	6	7	9	7	25	13	6	6
962N	C/C	del/del	OO	C/C	34	10	9	6	9	5	2	1	2	0	9	3	4	2	5	31	8	7	5	0	11	21	6	3	7	1	4	7	2	4	1
963N	C/C	del/G	AO	C/C	31	8	7	8	8	14	1	4	5	4	15	3	7	5	4	36	8	6	4	10	8	31	8	2	8	6	7	9	6	2	1
964N	C/C	del/G	AO	C/C	21	7	2	8	4	16	5	7	2	2	10	3	5	2	4	36	7	7	5	8	9	28	7	2	8	6	5	15	8	4	3
965N	C/A	G/G	AB	C/C	18	3	6	4	5	33	10	7	8	8	16	6	6	4	4	20	8	2	1	5	4	25	6	3	5	4	7	2	1	1	0
966N	A/A	G/G	BB	C/T	27	9	8	6	4	18	3	6	5	4	16	3	7	6	3	33	8	5	5	8	7	27	6	2	6	7	6	5	4	1	0
967N	C/C	del/del	OO	C/C	29	9	9	7	4	15	5	3	5	2	14	4	5	5	4	26	8	6	3	4	5	29	5	3	7	6	8	16	8	4	4
968N	C/A	G/G	AB	C/T	21	4	4	6	7	32	8	7	8	9	18	7	5	6	0	17	6	2	1	4	4	27	6	3	5	7	6	12	6	5	1
969N	C/C	del/G	AO	C/T	22	4	9	6	3	20	4	6	5	5	9	3	3	3	3	24	7	4	3	4	6	23	7	2	4	5	5	11	7	4	0
970N	C/C	del/G	AO	C/C	28	8	7	6	7	16	3	3	5	5	15	6	5	4	1	35	8	6	4	10	7	27	7	2	7	6	5	4	1	3	0
971N	C/C	del/del	OO	C/C	30	8	9	6	7	12	1	4	4	3	14	6	2	6	2	22	7	3	2	5	5	26	5	3	7	4	7	8	5	2	1
972N	C/A	del/G	BO	C/C	25	9	5	7	4	25	8	7	6	4	18	5	7	6	4	27	8	6	3	2	8	31	7	3	6	9	6	3	3	0	0
973N	C/C	del/del	OO	C/C	27	10	1	9	7	27	8	5	6	8	22	9	8	5	7	29	7	6	3	4	9	23	6	3	7	2	5	9	6	2	1
974N	C/A	del/G	BO	C/C	21	4	7	6	4	21	5	7	6	3	9	4	3	2	4	28	7	4	3	6	8	28	7	2	6	7	6	10	2	7	1
975N	C/A	del/G	BO	C/C	14	3	3	6	2	30	8	7	6	9	10	3	4	3	3	17	6	4	0	4	3	29	7	2	6	7	7	6	3	2	1
976N	C/C	del/G	AO	C/C	20	8	3	4	5	17	3	5	6	3	18	6	6	6	4	31	8	6	4	7	6	36	7	4	8	9	8	7	4	2	1
977N	C/A	del/G	BO	C/C	32	9	8	7	8	13	4	6	2	1	16	6	5	5	6	32	7	5	4	7	9	24	6	2	6	6	4	7	3	2	2
978N	C/C	del/G	AO	C/C	17	11	1	3	2	6	2	3	0	1	16	7	6	3	8	40	7	7	5	11	10	31	7	5	6	8	5	13	7	6	0
979N	C/A	del/G	BO	C/C	23	7	4	8	4	14	4	4	5	1	12	5	3	4	4	35	8	7	4	9	7	29	7	4	7	6	5	6	2	3	1
980N	C/C	del/del	OO	C/C	27	8	8	6	5	14	5	4	2	3	15	4	6	5	4	34	8	7	4	9	6	30	7	4	6	8	5	9	6	2	1
981N	C/C	G/G	AA	C/C	16	4	4	5	3	21	8	4	6	3	12	2	5	5	3	31	8	5	3	11	4	33	7	4	6	8	8	4	3	1	0
982N	C/C	del/G	AO	T/T	22	5	5	6	6	19	4	4	6	5	17	6	5	6	4	27	7	6	2	6	6	30	8	2	6	9	5	8	3	3	2
983N	C/A	del/G	BO	C/C	24	9	3	8	4	13	5	3	4	1	16	7	4	5	6	29	8	8	5	1	7	24	8	2	7	4	3	12	6	4	2
984N	C/A	del/G	BO	C/T	21	6	4	6	5	24	7	5	5	7	19	6	7	6	5	23	8	5	2	3	5	24	5	3	6	6	4	10	5	4	1
985N	C/C	del/del	OO	C/T	25	9	4	8	4	22	5	5	3	9	17	6	6	5	7	25	5	6	1	6	7	29	7	5	5	6	6	13	8	4	1
986N	C/C	del/del	OO	C/C	24	7	7	7	3	16	4	4	4	4	13	3	6	4	3	32	8	5	5	7	7	31	8	5	5	7	6	4	3	1	0
987N	C/A	del/G	BO	C/C	31	7	8	8	8	11	1	5	4	1	5	4	0	1	3	38	8	6	4	10	10	22	7	1	5	6	3	7	4	3	0
988N	C/A	del/G	BO	C/C	29	7	9	8	5	19	5	4	7	3	14	5	4	5	0	27	7	6	2	5	7	23	8	3	7	1	4	10	5	5	0
989N	C/C	del/del	OO	C/C	12	4	2	4	2	24	7	5	6	6	13	5	2	6	7	31	8	5	2	8	8	32	7	5	8	6	6	9	5	4	0
990N	C/C	del/G	AO	C/T	23	6	6	5	6	18	6	2	3	7	15	9	1	5	5	25	4	4	1	10	6	35	6	5	8	9	7	3	0	2	1
991N	C/A	del/G	BO	C/C	14	3	2	6	3	24	6	7	7	4	18	6	6	6	4	23	8	3	4	2	6	23	1	3	8	6	5	4	0	4	0
992N	C/C	G/G	AA	C/C	26	7	3	9	7	18	4	5	2	7	19	7	6	6	6	27	6	8	2	0	11	34	7	6	7	9	5	10	5	2	3
993N	C/C	del/del	OO	C/C	28	7	9	6	6	14	5	5	4	0	19	7	7	5	6	30	7	6	3	5	9	35	7	3	8	9	8	16	7	5	4
994N	C/A	G/G	AB	C/C	22	8	5	8	1	18	5	5	4	4	19	6	8	5	4	34	8	8	3	8	7	33	7	2	7	9	8	5	3	2	0
995N	C/A	del/G	BO	C/T	19	7	4	5	3	15	4	5	3	3	21	7	8	6	8	31	8	7	4	2	10	33	7	5	7	7	7	10	6	2	2
996N	C/C	del/G	AO	C/C	21	10	3	6	2	21	8	4	5	4	15	2	8	5	2	31	8	5	3	8	7	27	6	4	5	6	6	4	1	2	1
997N	C/C	del/G	AO	C/T	19	4	6	5	4	30	7	7	7	9	8	4	4	0	7	16	8	5	1	0	2	17	4	2	2	4	5	10	4	5	1
998N	C/C	del/G	AO	C/C	22	6	2	7	7	21	8	5	5	3	21	9	7	5	5	34	7	6	3	10	8	28	7	4	6	5	6	9	5	2	2
999N	C/C	del/G	AO	C/C	16	3	3	3	7	34	10	7	8	9	13	8	1	4	8	16	2	5	3	3	3	22	4	3	4	6	5	11	3	7	1
1000N	A/A	G/G	BB	C/C	31	10	5	8	8	9	5	3	1	0	15	6	3	6	7	33	8	6	5	4	10	19	1	4	7	1	6	6	1	4	1
1001N	C/A	del/G	BO	C/C	28	8	8	6	6	13	2	4	5	2	17	4	7	6	5	33	8	5	4	9	7	33	6	3	8	8	8	11	5	4	2
1002N	C/C	del/G	AO	C/C	27	5	7	7	8	10	3	2	3	2	17	7	4	6	3	25	8	7	1	2	7	20	4	5	7	3	1	13	7	5	1
1003N	C/C	del/G	AO	C/T	18	5	4	5	4	26	8	7	6	5	15	4	6	5	4	33	8	7	4	8	6	32	6	6	8	6	6	6	5	0	1
1004N	C/C	del/G	AO	C/C	30	9	7	7	7	16	3	4	4	5	21	7	8	6	7	32	7	7	2	6	10	32	5	3	8	9	7	12	5	3	4
1005N	C/A	del/G	BO	C/T	18	5	4	5	4	26	8	7	6	5	15	4	6	5	4	33	8	7	4	8	6	32	6	6	8	6	6	6	5	0	1
1006N	C/C	G/G	AA	C/C	28	8	7	8	5	21	5	7	4	5	18	5	8	5	1	36	8	7	2	11	8	31	7	2	8	7	7	11	8	0	3
1007N	A/A	G/G	BB	C/C	16	4	2	6	4	29	9	7	6	7	17	5	7	5	4	30	8	5	2	8	7	32	7	4	8	5	8	8	6	1	1
1008N	C/A	del/G	BO	C/T	24	7	6	5	6	5	1	1	3	0	12	6	2	4	8	36	8	6	5	6	11	28	3	3	8	7	7	5	1	3	1
1009N	C/C	del/del	OO	C/C	11	3	3	3	2	19	9	5	3	2	17	5	7	5	5	32	5	7	4	8	8	32	7	3	8	7	7	5	1	1	3
1010N	C/C	del/G	AO	C/T	25	5	7	5	8	24	8	5	4	7	15	8	4	3	4	31	7	7	3	8	6	25	8	3	5	5	4	15	6	7	2
1011N	C/C	del/del	OO	C/C	24	7	7	6	4	21	5	5	5	6	16	6	5	5	2	21	5	3	5	3	5	31	6	3	8	6	8	9	5	2	2
1012N	C/C	del/del	OO	C/T	24	8	5	6	5	18	5	5	3	5	15	5	5	5	4	32	8	5	4	7	8	33	8	5	8	7	5	8	5	2	1
1013N	C/C	del/del	OO	C/C	22	4	6	6	6	28	8	5	7	8	9	4	2	3	3	14	6	1	2	3	2	29	7	0	7	8	7	12	3	6	3
1014N	C/C	del/del	OO	C/C	16	5	4	4	3	24	9	6	3	6	13	5	6	2	4	28	7	6	3	8	4	33	6	6	6	8	7	7	4	2	1
1015N	C/C	del/del	OO	C/C	22	8	4	6	4	22	8	6	5	3	21	7	8	6	4	34	8	5	3	9	9	30	8	4	8	6	4	10	5	1	4
1016N	A/A	G/G	BB	C/C	36	11	8	8	9	4	1	1	2	0	15	5	6	4	3	31	7	5	5	7	7	29	5	3	6	8	7	13	6	5	2
1017N	C/A	del/G	BO	C/T	26	9	4	6	7	23	7	7	2	7	18	7	6	5	7	33	7	7	5	6	8	32	8	4	7	6	7	11	5	2	4
1018N	C/C	del/del	OO	C/T	22	4	7	7	4	19	4	6	6	3	17	7	7	3	6	37	8	6	5	8	10	27	5	3	8	5	6	8	3	3	2
1019N	C/C	del/G	AO	C/C	29	7	6	8	8	20	4	6	3	7	18	7	6	5	5	22	6	4	3	1	8	19	2	3	4	4	6	11	6	2	3
1020N	C/C	del/del	OO	C/C	18	7	2	6	3	20	7	7	3	3	14	7	3	4	8	30	6	7	4	4	9	31	6	2	7	9	7	12	5	4	3
1021N	C/C	del/del	OO	C/T	19	7	4	3	5	23	6	7	4	6	11	5	3	3	6	25	7	4	3	3	8	22	6	4	3	5	4	12	5	3	4
1022N	C/C	del/G	AO	C/C	17	2	7	3	5	25	6	7	7	5	13	7	3	3	5	22	8	5	0	3	6	27	5	3	8	6	5	6	2	2	2
1023N	C/C	del/G	AO	C/C	17	5	4	4	4	27	9	6	6	6	20	8	7	5	4	23	6	3	2	6	6	32	8	3	8	7	6	3	1	1	1
1024N	C/C	del/G	AO	C/C	23	8	6	5	4	14	4	4	4	2	15	3	6	6	3	27	8	5	2	6	6	27	7	2	4	6	8	6	5	1	0
1025N	C/C	del/G	AO	C/C	24	8	6	5	5	14	3	5	4	2	20	8	6	6	5	33	8	7	5	3	10	30	6	5	8	5	6	4	3	0	1
1026N	C/C	del/del	OO	C/C	23	8	4	7	4	17	6	4	3	4	16	4	7	5	3	34	7	6	5	8	8	28	7	3	8	3	7	10	5	2	3
1027N	C/A	del/G	BO	C/C	20	6	6	4	4	22	8	6	3	5	14	7	2	5	5	26	2	5	3	10	6	22	4	4	5	5	4	19	8	6	5
1028N	C/C	del/G	AO	C/T	28	7	8	8	5	17	4	7	1	5	19	6	8	5	6	21	7	4	4	1	5	32	8	4	7	6	7	14	4	4	6
1029N	C/A	del/G	BO	C/T	27	8	6	7	6	10	1	3	2	4	17	3	8	6	5	39	8	7	5	9	10	31	7	4	8	7	5	7	2	3	2
1030N	C/C	G/G	AA	C/C	17	4	3	6	4	20	6	5	5	4	12	6	1	5	3	33	7	5	3	8	10	32	6	3	6	10	7	16	9	5	2
1031N	C/C	del/del	OO	C/C	20	9	4	5	2	19	5	5	4	5	14	4	5	5	8	33	8	8	5	4	8	29	6	2	8	7	6	6	3	2	1
1032N	C/C	del/G	AO	C/C
1033N	C/C	del/del	OO	C/T	27	8	6	8	5	22	7	4	4	7	17	5	6	6	3	26	7	5	4	7	3	20	3	3	5	6	3	10	6	3	1
1034N	C/C	del/del	OO	C/C	18	5	5	7	1	17	4	6	4	3	15	7	4	4	6	26	8	6	3	2	7	34	7	3	7	10	7	12	8	3	1
1035N	C/C	del/G	AO	C/C
1036N	C/C	del/del	OO	C/C	16	3	4	4	5	16	4	5	6	1	12	5	3	4	7	31	8	8	3	2	10	30	7	3	7	8	5	12	2	7	3
1037N	C/A			C/C	29	6	9	8	6	17	5	3	2	7	15	7	3	5	2	20	4	4	3	2	7	32	7	3	7	9	6	20	5	9	6
1038N	C/C	del/G	AO	C/T	19	5	4	8	2	21	7	6	4	4	13	3	5	5	8	23	6	4	3	5	5	23	6	1	7	6	3	4	2	1	1
1039N	C/C	del/G	AO	C/T	27	9	7	4	7	6	1	3	2	0	14	4	6	4	5	34	8	7	5	5	9	24	6	2	7	6	3	4	1	2	1
1040N	C/C	del/del	OO	C/C	18	2	6	5	5	21	7	7	2	5	15	5	4	6	6	23	5	3	5	2	8	26	7	3	8	4	4	3	1	1	1
1041N	C/A	del/G	BO	C/C	19	5	6	5	3	30	9	7	6	8	17	7	5	5	5	9	1	2	2	2	2	33	7	3	8	9	6	13	4	7	2
1042N	C/C	del/G	AO	C/T	24	9	5	8	2	16	5	4	2	5	13	3	6	4	4	28	8	7	4	2	7	29	7	4	7	4	7	7	2	3	2
1043N	C/A	del/G	BO	C/T	25	9	3	8	5	21	7	5	5	4	11	5	5	1	4	30	8	8	4	4	6	27	5	2	7	9	4	4	2	2	0
1044N	C/C	del/del	OO	C/T	24	3	9	4	8	9	2	2	3	2	15	3	6	6	1	34	8	5	3	11	7	29	8	3	6	7	5	2	0	2	0
1045N	C/C	del/G	AO	C/C	29	7	9	7	6	20	6	5	4	5	17	4	8	5	1	31	8	7	3	7	6	21	3	3	6	3	6	5	3	1	1
1046N	C/C	del/del	OO	C/C	21	7	2	6	6	5	3	2	0	0	18	6	6	6	7	31	8	6	5	3	9	33	8	7	7	4	7	11	5	4	2
1047N	C/C	del/del	OO	C/T	17	3	7	3	4	31	8	7	7	9	9	4	1	4	2	10	3	2	0	1	4	28	7	1	5	8	7	25	12	9	4
1048N	C/C	del/del	OO	C/C	21	8	4	4	5	10	3	5	1	1	15	5	7	3	6	30	8	7	5	2	8	22	3	4	7	3	5	14	7	5	2
1049N	C/C	del/del	OO	C/T	25	6	7	7	5	13	5	4	1	3	15	6	4	5	7	29	6	6	5	2	10	25	6	3	5	6	5	8	6	2	0
1050N	C/C	del/del	OO	C/C	26	5	9	5	7	13	1	6	3	3	13	7	2	4	4	26	8	5	2	3	8	27	8	2	5	7	5	5	1	4	0
1051N	C/C	del/G	AO	C/C	22	8	3	5	6	15	5	5	3	2	15	8	3	4	6	20	4	4	1	3	8	19	5	1	6	2	5	16	8	7	1
1052N	C/C	del/G	AO	C/C	24	7	6	4	7	15	7	4	2	2	6	1	2	3	2	32	8	4	3	8	9	22	4	3	4	4	7	1	0	1	0
1057N	C/C	G/G	AA	C/C	20	6	4	5	5	18	6	3	3	6	13	3	5	5	1	26	5	4	5	5	7	17	6	3	4	2	2	5	3	1	1
1058N	C/C	del/del	OO	C/C
1060N	C/C	del/G	AO	C/C	24	4	9	7	4	22	7	6	6	3	16	7	6	3	2	20	6	4	1	6	3	23	7	2	4	5	5	9	4	3	2
1062N	C/C	del/del	OO	C/T	20	7	4	6	3	18	6	5	5	2	18	4	8	6	3	32	8	4	4	8	8	29	6	4	8	6	5	8	5	1	2
1065N	C/C	del/del	OO	C/C	21	4	5	8	4	29	10	7	8	4	10	5	3	2	1	18	8	4	2	1	3	17	7	1	1	3	5	11	4	4	3
1067N	C/C	del/G	AO	C/T
1071N	C/C	del/G	AO	C/C	27	10	4	6	7	9	3	5	0	1	17	7	6	4	5	25	6	6	4	0	9	28	4	6	7	8	3	16	4	6	6
1072N	C/A	del/G	BO	C/C
1073N	C/A	G/G	AB	C/C	27	4	7	8	8	17	3	6	5	3	13	6	4	3	1	20	6	5	0	2	7	17	3	3	4	3	4	12	8	4	0
1075N	C/A	del/G	BO	C/C	24	8	6	7	3	15	1	6	3	5	15	5	7	3	2	27	8	4	4	4	7	29	5	6	6	6	6	13	5	6	2
1076N	C/A	del/G	BO	C/C	22	5	6	8	3	24	7	6	6	5	15	3	7	5	3	22	6	4	4	4	4	30	7	2	8	8	5	8	3	3	2
1078N	C/C	del/G	AO	C/C
1079N	C/C	G/G	AA	C/C	18	8	3	6	1	15	3	7	4	1	19	7	6	6	7	37	8	7	4	8	10	36	7	4	8	10	7	21	12	4	5
1080N	C/C	del/del	OO	C/C	21	9	4	7	1	23	6	7	7	3	13	3	7	3	7	21	5	4	2	7	3	24	5	1	6	6	6	11	6	3	2
1082N	C/C	del/del	OO	C/C	30	9	9	6	6	14	6	4	3	1	18	5	8	5	2	23	8	3	2	3	7	22	4	1	6	5	6	9	4	3	2
1083N	C/C	G/G	AA	C/C
1084N	C/C	del/G	AO	C/C	22	6	6	5	5	17	6	2	5	4	16	9	4	3	6	23	3	6	2	4	8	23	4	1	7	8	3	18	8	4	6
1089N	C/A	G/G	AB	C/T
1090N	C/C	G/G	AA	C/C	16	4	4	4	4	15	4	3	2	6	12	8	3	1	6	17	3	4	1	4	5	19	4	1	4	7	3	22	8	8	6
1091N	C/A	del/G	BO	C/C	21	7	4	7	3	16	3	7	2	4	13	4	6	3	5	30	7	6	2	10	5	26	7	3	5	6	5	9	6	2	1
1092N	C/C	del/G	AO	C/C
1094N	C/C	del/G	AO	C/C	23	5	5	8	5	24	7	6	7	4	11	2	4	5	2	27	7	2	4	7	7	22	3	3	6	6	4	5	2	1	2
1095N	C/C	del/G	AO	C/C	23	4	8	7	4	30	11	6	7	6	10	3	3	4	4	11	3	2	1	3	2	18	3	3	3	5	4	7	2	4	1
1096N	C/C	del/del	OO	C/C	19	8	2	6	3	16	3	4	4	5	16	7	4	5	7	35	5	7	5	9	9	32	5	3	8	9	7	8	5	1	2
1097N	C/A	del/G	BO	C/C	22	9	3	6	4	18	6	5	4	3	16	4	6	6	6	31	6	4	4	8	9	28	7	2	6	7	6	9	8	1	0
1100N	C/C	del/G	AO	C/C	9	5	2	2	0	18	6	7	3	2	18	5	7	6	6	29	7	4	3	9	6	30	7	3	6	7	7	5	4	1	0
1101N	C/C	del/G	AO	C/T	21	7	3	9	2	10	2	5	2	1	17	7	7	3	7	37	8	5	5	9	10	27	6	2	5	8	6	3	1	2	0
1102N	C/C	del/del	OO	C/C	25	6	6	8	5	25	10	7	6	2	15	5	5	5	3	23	8	4	2	5	4	35	7	3	7	10	8	10	6	3	1
1103N	C/C	del/del	OO	C/C
1104N	C/C	del/del	OO	C/T	24	7	5	8	4	20	4	7	7	2	14	4	7	3	3	25	5	5	3	7	5	29	6	2	7	7	7	9	6	2	1
1105N	C/C	del/G	AO	C/T	16	5	3	4	4	19	6	7	5	1	14	3	6	5	3	35	8	5	4	11	7	23	6	2	4	5	6	3	3	0	0
1106N	C/C	del/del	OO	C/T
1107N	C/A	del/G	BO	C/C	23	9	5	6	3	20	4	6	5	5	16	5	6	5	5	34	8	5	4	8	9	29	6	5	7	7	4	9	6	2	1
1108N	C/C	del/del	OO	C/C	19	5	5	5	4	18	6	5	3	4	19	7	7	5	3	29	7	4	3	6	9	26	6	1	5	8	6	15	8	3	4
1109N		del/del		C/T	27	8	7	6	6	21	6	6	5	4	15	3	6	6	2	31	8	5	4	6	8	25	6	2	7	4	6	8	5	2	1
1110N	C/C	G/G	AA	C/C
1111N(545N)	C/C	del/G	AO	C/C
1113N	C/A	del/G	BO	C/C
1115N	A/A	G/G	BB	C/C	22	7	4	5	6	24	8	5	6	5	15	3	6	6	3	22	8	2	3	1	8	25	6	2	5	5	7	4	4	0	0
1116N(544N)	C/A	del/G	BO	C/C
1118N	C/A	G/G	AB	C/C	17	5	4	6	2	21	8	6	5	2	11	3	3	5	4	26	7	5	3	4	7	27	7	3	5	7	5	11	6	3	2
1119N	C/A	del/G	BO	C/C
1120N	C/C	del/del	OO	C/C	18	4	5	7	2	17	3	6	5	3	9	2	4	3	3	29	8	6	4	5	6	30	7	2	8	9	4	7	4	2	1
1121N	A/A	G/G	BB	C/C	26	5	8	7	6	23	4	7	6	6	18	6	7	5	3	30	5	5	4	8	8	22	6	2	6	3	5	9	6	3	0
1124N	C/C	del/del	OO	C/T	20	4	4	8	4	11	2	4	3	2	16	5	5	6	5	33	8	4	5	10	6	36	8	5	8	10	5	10	3	4	3
1125N	C/A	del/G	BO	C/C	15	3	3	5	4	26	7	7	5	7	14	6	2	6	5	35	7	6	3	9	10	27	6	3	7	6	5	4	2	1	1
1126N	C/A	del/G	BO	C/C	30	7	9	6	8	6	1	3	1	1	16	4	8	4	1	26	8	5	2	8	3	29	7	2	8	7	5	7	6	1	0
1127N	C/A	del/G	BO	C/C	18	5	3	7	3	23	6	7	6	4	13	5	3	5	3	27	7	7	2	4	7	31	6	3	7	7	8	7	3	3	1
1128N	C/C	G/G	AA	C/T	17	3	4	5	5	21	6	7	4	4	19	5	8	6	5	28	8	6	3	3	8	25	5	4	7	5	4	5	2	3	0
1129N	C/C	del/G	AO	C/C	22	5	7	6	4	22	7	5	5	5	13	6	3	4	4	30	6	5	4	9	6	23	5	2	6	5	5	11	5	5	1
1130N	C/C	del/G	AO	C/T	18	6	1	7	4	11	2	4	2	3	10	4	4	2	4	28	8	5	4	3	8	24	7	2	6	5	4	10	1	7	2
1132N	C/C	del/del	OO	C/C	29	10	7	5	7	5	1	3	0	1	16	3	8	5	4	38	8	6	4	11	9	34	7	5	8	9	5	13	7	4	2
1133N	C/C	del/G	AO	C/T	13	4	1	3	5	12	1	3	5	3	18	7	6	5	5	37	8	6	4	9	10	34	7	4	8	7	8	10	5	2	3
1134N	A/A	G/G	BB	C/C	32	9	9	8	6	11	2	2	3	4	10	3	6	1	1	28	8	4	4	5	7	24	4	2	5	8	5	19	10	6	3
1136N	C/C	del/G	AO	C/T	24	2	9	8	5	26	7	7	6	6	13	5	3	5	1	16	6	3	1	3	3	19	7	1	3	5	3	6	1	4	1
1137N	C/C	del/del	OO	C/C
1138N	C/C	del/del	OO	C/C	18	4	6	5	3	20	5	7	5	3	15	6	5	4	4	34	8	5	3	9	9	24	5	2	5	6	6	9	5	4	0
1139N	C/C	del/del	OO	C/C
1140N	C/C	del/del	OO	C/C	21	8	2	6	5	27	8	7	6	6	12	5	2	5	4	23	7	4	3	3	6	31	7	3	8	9	4	8	1	5	2
1141N	C/C	del/G	AO	C/C
1142N	C/A	del/G	BO	C/T	23	5	7	6	5	24	9	7	5	3	14	4	7	3	1	21	8	3	1	5	4	23	7	4	5	2	5	7	4	2	1
1143N	C/A	del/G	BO	C/C	22	5	5	6	6	27	8	7	8	4	20	7	7	6	6	21	7	6	1	3	4	28	4	2	7	9	6	13	6	5	2
1144N	C/C	del/del	OO	C/C
1145N	C/A	G/G	AB	C/C	22	8	6	5	3	27	7	7	5	8	14	5	4	5	3	16	4	6	3	2	1	22	4	1	6	5	6	11	6	2	3
1146N	C/C	del/del	OO	C/T	26	10	5	6	5	16	6	5	2	3	20	8	7	5	5	22	8	4	2	2	6	32	8	3	7	7	7	10	4	4	2
1147N	C/C	del/del	OO	C/T	19	5	4	7	3	23	6	7	6	4	19	7	7	5	2	18	7	4	1	1	5	26	6	1	7	7	5	9	7	1	1
1148N	C/C	del/G	AO	C/T	25	8	3	8	6	23	7	6	6	4	14	1	7	6	2	31	8	4	5	7	7	26	6	3	5	6	6	7	5	1	1
1150N	C/C	del/G	AO	C/C	9	2	2	2	3	23	5	7	6	5	9	4	3	2	5	29	8	5	4	6	6	25	8	1	5	6	5	20	9	5	6
1151N	C/C	del/G	AO	C/C	22	5	5	7	5	23	6	6	6	5	16	4	6	6	1	32	7	5	3	10	7	26	6	3	6	5	6	3	2	1	0
1152N	C/C	del/G	AO	C/C	21	5	6	5	5	16	3	5	6	2	17	6	6	5	3	21	6	3	1	5	6	24	6	2	4	5	7	8	3	5	0
1153N	C/A	del/G	BO	C/T
1154N	C/C	del/G	AO	C/T	9	3	1	3	2	20	7	6	3	4	15	7	2	6	6	34	7	5	3	9	10	26	5	5	8	4	4	6	4	1	1
1156N	C/C	del/G	AO	C/T
1158N	C/C	del/del	OO	C/C
1159N	C/C	G/G	AA	C/T	19	3	5	5	6	26	10	5	4	7	17	6	6	5	3	20	7	4	1	3	5	24	5	5	7	3	4	12	6	6	0
1160N	C/C	G/G	AA	C/C	25	2	8	9	6	26	8	5	8	5	16	5	6	5	1	20	6	3	1	6	4	18	6	2	4	3	3	2	1	1	0
1161N	C/A	del/G	BO	C/T	23	6	6	6	5	19	6	5	5	3	18	5	7	6	4	32	7	6	4	7	8	31	8	3	8	7	5	4	4	0	0
1162N	C/A	del/G	BO	C/C	30	9	8	7	6	20	7	5	7	1	16	4	8	4	1	26	7	4	2	6	7	16	4	1	2	4	5	8	5	2	1
1163N	C/C	G/G	AA	C/C	17	6	1	7	3	21	5	7	5	4	17	7	6	4	3	24	7	7	3	2	5	31	6	3	7	9	6	7	3	3	1
1164N	C/C	del/G	AO	C/C	27	7	4	8	8	15	4	3	4	4	13	4	6	3	3	21	7	2	3	2	7	32	7	3	6	9	7	9	5	4	0
1166N	C/A	del/G	BO	C/T
1167N	C/C	del/G	AO	C/C	27	9	5	8	5	14	4	5	3	2	19	6	7	6	5	38	8	5	3	11	11	34	7	5	7	9	6	9	5	4	0
1168N	C/C	del/del	OO	C/C	17	3	5	6	3	20	6	6	5	3	13	4	6	3	2	25	8	4	3	3	7	25	8	1	5	6	5	16	7	4	5
1169N	A/A	G/G	BB	C/C	28	6	7	9	6	16	4	5	3	4	12	5	4	3	2	17	6	3	1	7	0	30	7	5	6	8	4	12	6	5	1
1170N	C/A	del/G	BO	C/C
1171N	C/C	del/del	OO	C/C	22	5	3	7	7	19	4	7	3	5	17	5	7	5	2	15	4	2	2	5	2	18	5	1	6	0	6	12	7	4	1
1172N	C/C	G/G	AA	C/T	10	3	1	4	2	22	6	7	7	2	16	6	5	5	7	26	7	5	3	2	9	32	6	4	8	7	7	7	4	1	2
1173N	C/C	del/G	AO	C/T	21	6	5	7	3	25	8	7	7	3	18	5	8	5	5	25	8	6	0	5	6	30	7	3	7	6	7	7	5	1	1
1174N	C/A	del/G	BO	C/T
1175N	C/A	del/G	BO	C/T
1177N	C/C	del/del	OO	C/T	23	8	5	6	4	24	7	7	3	7	21	7	8	6	5	20	4	6	4	5	1	33	7	4	8	7	7	18	9	5	4
1178N	C/A	del/G	BO	C/C
1179N	C/C	del/G	AO	C/C	21	6	6	7	2	22	7	4	5	6	15	6	5	4	3	25	5	5	3	7	5	33	8	3	6	8	8	5	2	3	0
1180N	C/C	del/del	OO	C/C	14	3	4	3	4	31	11	5	7	8	19	5	8	6	3	18	7	2	3	1	5	28	4	3	6	8	7	12	3	5	4
1181N	C/C	del/G	AO	C/C	18	8	1	7	2	25	8	6	4	7	17	7	5	5	5	21	4	6	2	4	5	30	6	3	6	10	5	12	3	5	4
1182N	C/C	del/del	OO	C/C	18	3	6	7	2	27	8	5	8	6	16	7	3	6	4	12	4	2	0	3	3	28	7	3	7	6	5	6	3	3	0
1183N	C/C	del/G	AO	C/C	21	7	5	7	2	21	7	7	6	1	14	4	5	5	3	24	4	4	3	9	4	30	5	3	7	9	6	13	4	6	3
1184N	C/C	del/del	OO	C/C	28	8	6	7	7	16	6	4	3	3	15	3	7	5	5	32	7	5	4	8	8	23	5	2	7	5	4	8	4	2	2
1185N	C/A	del/G	BO	C/T
1186N	C/A	del/G	BO	C/T	20	5	3	6	6	27	9	7	6	5	22	8	8	6	3	14	5	2	0	3	4	26	7	3	6	5	5	11	5	4	2
1187N	C/A	G/G	AB	C/C
1188N	C/C	del/G	AO	C/T
1189N	C/C	G/G	AA	C/C
1190N	C/C	del/G	AO	C/C	24	7	6	7	4	18	5	4	6	3	15	4	6	5	3	35	8	4	3	9	11	22	5	2	5	5	5	4	2	2	0
1191N	C/A	G/G	AB	C/T
1192N	C/A	del/G	BO	C/C	18	5	4	5	4	14	6	6	2	0	19	7	6	6	4	37	8	7	3	11	8	34	7	5	8	8	6	4	3	1	0
1193N	C/C	del/del	OO	C/T	30	6	8	8	8	14	3	5	4	2	14	6	4	4	3	21	8	4	3	2	4	17	4	1	3	6	3	14	6	5	3
1194N	C/A	del/G	BO	C/T	27	6	9	8	4	14	4	3	5	2	13	2	7	4	4	23	7	5	2	5	4	26	7	1	6	8	4	9	4	4	1
1195N	C/C	del/del	OO	C/T	15	3	4	6	2	25	8	7	5	5	19	7	6	6	4	29	6	6	3	8	6	37	7	3	8	10	9	10	5	3	2
1196N	C/A	del/G	BO	C/C	15	3	1	5	6	23	6	6	5	6	15	5	5	5	5	28	8	2	1	7	10	16	7	1	4	0	4	5	3	2	0
1197N	C/A	del/G	BO	C/C	26	9	6	7	4	20	7	4	5	4	15	3	6	6	3	33	7	6	4	9	7	26	5	3	7	6	5	3	2	1	0
1198N	C/C	del/del	OO	C/T	31	9	7	8	7	17	4	4	7	2	20	6	8	6	3	26	7	8	5	2	4	27	5	3	8	6	5	7	4	2	1
1199N	C/A	del/G	BO	C/C
1200N	C/A	G/G	AB	C/T	19	2	6	7	4	17	8	4	4	1	12	8	2	2	5	19	5	4	2	1	7	27	8	3	5	5	6	22	10	9	3
1201N	C/C	G/G	AA	C/C	22	8	6	4	4	11	4	1	4	2	7	2	4	1	4	33	8	5	4	8	8	24	6	2	5	5	6	6	4	1	1
1202N	C/C	del/del	OO	C/C	24	5	7	8	4	8	2	4	1	1	16	5	6	5	5	38	8	6	4	8	12	35	7	5	7	8	8	10	6	2	2
1203N	C/C	G/G	AA	C/C	25	6	7	5	7	11	2	4	3	2	15	5	5	5	6	36	8	5	5	9	9	28	8	2	7	6	5	14	9	4	1
1204N	C/C	del/G	AO	C/T	24	7	6	6	5	13	2	6	3	2	21	7	8	6	4	33	8	5	4	8	8	35	8	5	7	9	6	8	4	2	2
1205N	C/C	del/G	AO	C/C
1206N	C/A	G/G	AB	C/C	21	4	6	6	5	19	6	4	5	4	15	4	5	6	5	32	8	4	2	9	9	31	7	4	8	6	6	9	5	2	2
1207N	C/A	del/G	BO	C/C
1208N	C/A	G/G	AB	C/C	13	5	0	5	3	22	7	6	6	3	13	5	4	4	3	28	8	3	3	5	9	20	6	3	3	3	5	7	4	3	0
1209N	C/A	del/G	BO	C/C	26	5	7	9	5	21	6	5	5	5	17	4	7	6	4	32	8	6	4	6	8	23	6	2	6	4	5	6	3	2	1
1210N	C/C	del/del	OO	C/C	26	9	7	5	5	13	4	4	2	3	14	6	4	4	5	36	6	8	5	10	7	36	8	6	6	9	7	16	5	8	3
1211N	C/A	G/G	AB	C/C	21	6	4	6	5	14	4	5	4	1	16	7	5	4	8	33	4	6	5	9	9	25	6	2	7	6	4	15	6	6	3
1212N	C/A	del/G	BO	C/C
1213N	C/C	del/G	AO	C/T	19	4	6	7	2	17	3	5	5	4	13	4	4	5	5	26	8	3	3	7	5	24	6	1	4	8	5	8	5	2	1
1214N	C/C	del/G	AO	T/T	22	8	6	6	2	24	10	7	3	4	13	4	6	3	5	30	7	6	3	6	8	18	4	1	4	4	5	4	1	1	2
1215N	C/A	del/G	BO	C/C	26	10	8	5	3	13	2	4	4	3	14	4	7	3	4	36	8	4	4	10	10	32	8	2	6	10	6	11	7	3	1
1216N	C/C	del/G	AO	C/T	24	4	5	7	8	21	5	7	5	4	14	6	3	5	4	28	8	6	5	4	5	32	6	4	8	9	5	7	4	3	0
1217N	C/A	del/G	BO	C/C	27	6	6	8	7	20	5	7	5	3	17	6	5	6	4	39	8	7	5	11	8	28	8	1	7	7	5	5	3	1	1
1218N	C/C	del/G	AO	C/C	31	10	8	7	6	9	2	2	3	2	15	4	5	6	2	24	8	4	5	1	6	24	6	2	7	5	4	7	5	2	0
1219N	C/C	del/G	AO	C/C	20	5	4	6	5	22	7	6	4	5	16	3	7	6	3	23	8	4	2	4	5	25	7	2	5	5	6	6	4	1	1
1220N	C/A	G/G	AB	C/T	19	2	6	6	5	18	4	1	5	8	12	3	5	4	5	17	2	5	2	4	4	23	4	4	4	5	6	17	7	5	5
1223N	C/C	del/del	OO	C/T	22	7	6	7	2	25	6	7	5	7	20	7	8	5	5	26	8	4	1	4	9	30	7	4	7	5	7	10	6	3	1
1224N	C/C	del/del	OO	C/C
1225N	C/C	del/del	OO	C/C	22	7	6	8	1	25	7	5	6	7	11	4	2	5	7	16	5	5	1	1	4	19	5	2	7	2	3	11	3	7	1
1226N	C/C	G/G	AA	C/C
1227N	C/C	del/del	OO	C/C	27	9	4	8	6	4	2	0	2	0	19	7	7	5	7	32	8	8	5	1	10	31	8	5	7	6	5	12	4	4	4
1228N	C/C	del/del	OO	C/T	27	6	7	7	7	15	5	4	3	3	20	6	8	6	4	30	6	5	5	5	9	35	7	4	6	10	8	12	7	4	1
1229N	C/C	del/G	AO	C/C	18	6	3	5	4	22	6	7	5	4	13	5	5	3	6	27	6	6	3	4	8	24	6	1	6	4	7	15	8	4	3
1230N	C/A	del/G	BO	C/T	21	5	4	4	8	14	2	4	5	3	8	5	0	3	3	26	8	6	4	1	7	18	7	6	2	2	1	8	4	4	0
1231N	C/C	del/del	OO	C/C	22	9	2	7	4	22	7	5	4	6	16	7	5	4	6	25	7	3	4	4	7	36	8	6	6	10	6	13	8	2	3
1232N	C/C	del/del	OO	C/T	26	8	7	6	5	9	4	1	3	1	15	5	6	4	6	34	8	7	5	5	9	18	4	1	4	4	5	7	6	1	0
1233N	C/C	del/G	AO	C/T	26	9	3	8	6	14	3	4	4	3	14	6	5	3	4	29	8	3	5	2	11	21	6	2	4	5	4	6	3	2	1
1234N	C/C	G/G	AA	C/C	24	5	8	5	6	6	0	4	2	0	12	6	2	4	4	30	8	7	3	3	9	28	8	3	8	5	4	10	6	3	1
1235N	C/C	del/G	AO	C/C	11	6	0	4	1	24	6	7	6	5	18	7	5	6	6	30	8	5	3	7	7	36	8	4	8	10	6	8	4	3	1
1236N	C/A	del/G	BO	T/T	34	10	10	7	7	7	1	2	3	1	16	5	8	3	3	34	8	6	3	7	10	25	6	4	7	5	3	7	4	2	1
1237N	C/C	del/del	OO	C/C	17	7	3	4	3	25	8	5	4	8	17	6	6	5	6	30	8	6	5	4	7	28	8	3	8	4	5	9	5	2	2
1238N	C/C	del/G	AO	T/T	19	6	4	4	5	18	3	4	5	6	18	5	7	6	3	32	6	7	5	6	8	28	5	3	6	7	7	8	5	2	1
1239N	C/C	del/del	OO	C/C	10	2	0	4	4	22	8	7	6	1	12	7	2	3	5	18	3	5	2	2	6	24	7	1	6	4	6	16	10	5	1
1241N	C/A	del/G	BO	C/T
1243N	C/C	del/del	OO	T/T	22	10	5	4	3	7	2	2	2	1	18	7	6	5	7	34	7	6	5	7	9	37	7	5	8	10	7	3	0	0	3
1244N	C/C	del/del	OO	C/T	24	8	6	6	4	13	3	2	4	4	12	4	2	6	2	24	6	4	1	10	3	34	6	3	8	9	8	7	3	3	1
1245N	C/C	del/G	AO	C/T
1246N	C/C	del/del	OO	C/C	14	4	3	3	4	28	8	7	6	7	13	3	5	5	5	24	8	4	1	3	8	24	6	1	6	4	7	4	3	1	0
1247N	C/C	del/G	AO	C/C	12	3	0	5	4	32	10	7	6	9	21	8	8	5	5	33	7	5	2	8	11	35	7	5	8	8	7	12	5	5	2
1248N	C/C	del/G	AO	C/C	30	10	7	8	5	15	7	1	4	3	16	4	7	5	4	36	8	7	5	9	7	30	7	2	8	7	6	6	5	1	0
1249N	C/C	del/G	AO	C/T	26	10	3	7	6	14	5	5	1	3	16	5	6	5	6	29	8	7	4	1	9	32	8	4	7	7	6	8	6	2	0
1250N	C/C	del/del	OO	C/C	22	4	4	7	7	24	7	5	4	8	14	7	3	4	5	24	5	8	3	2	6	30	7	6	6	6	5	10	9	1	0
1251N	C/C	del/G	AO	C/T	12	5	2	4	1	30	11	6	7	6	12	5	2	5	6	24	5	6	3	5	5	31	7	3	7	8	6	7	3	3	1
1252N	C/A	del/G	BO	C/C	20	6	4	5	5	25	9	5	3	8	14	8	2	4	4	14	6	2	1	2	3	23	6	1	3	9	4	5	2	3	0
1253N	C/C	del/G	AO	C/C	18	7	2	5	4	20	5	6	5	4	16	5	5	6	5	26	6	7	3	3	7	34	8	3	8	10	5	15	5	7	3
1254N	C/C	G/G	AA	C/C	33	8	9	8	8	18	6	4	5	3	17	4	8	5	5	26	8	7	1	4	6	30	7	3	7	6	7	8	5	2	1
1255N	C/A	del/G	BO	C/C	15	6	1	6	2	30	9	6	6	9	14	6	2	6	8	22	7	6	2	1	6	28	8	1	7	7	5	5	0	3	2
1256N	C/A	del/G	BO	C/C	18	6	4	6	2	5	2	3	0	0	13	4	4	5	6	32	7	4	4	8	9	33	7	2	7	10	7	9	5	2	2
1257N	C/C	del/del	OO	C/C	23	5	7	7	4	19	6	5	5	3	18	4	8	6	4	33	8	6	3	10	6	35	8	4	8	8	7	9	4	3	2
1258N	C/C	del/del	OO	C/C	24	7	5	7	5	25	6	7	7	5	16	4	7	5	3	26	7	3	1	9	6	19	5	1	4	4	5	7	1	4	2
1261N	C/C	del/del	OO	C/C	15	2	4	6	3	29	10	6	5	8	14	5	3	6	3	22	4	5	3	7	3	27	7	2	5	8	5	6	3	2	1
1262N	C/A	del/G	BO	C/C	30	8	9	7	6	16	1	6	6	3	15	6	7	2	3	19	4	6	2	3	4	23	4	3	6	4	6	10	5	4	1
1265N	C/C	del/del	OO	C/C
1266N	C/C	del/G	AO	C/C	19	7	3	5	4	24	8	5	5	6	17	7	6	4	7	21	4	5	1	5	6	32	7	2	7	9	7	10	5	1	4
1270N	C/C	del/del	OO	C/C	14	5	2	5	2	14	4	2	5	3	13	4	5	4	5	35	8	6	4	7	10	25	6	3	5	7	4	11	5	4	2
1273N	C/A	del/G	BO	C/C	23	4	8	5	6	26	6	7	6	7	10	3	4	3	2	27	5	4	4	9	5	30	6	2	6	9	7	10	4	2	4
1274N	C/A	del/G	BO	C/T	14	5	2	4	3	19	5	5	6	3	13	3	6	4	2	29	7	6	4	9	3	28	5	5	6	7	5	5	3	1	1
1279N	C/C	del/G	AO	C/C	24	6	6	8	4	24	8	7	5	4	20	7	8	5	3	25	7	6	3	2	7	27	4	4	7	7	5	9	4	3	2
1281N	C/C	del/G	AO	C/C	21	2	8	7	4	25	6	7	6	6	9	2	5	2	3	25	6	5	1	10	3	30	6	3	6	8	7	12	9	2	1
1282N	C/C	del/del	OO	C/C	19	3	6	8	2	26	9	7	6	4	9	3	5	1	1	19	6	3	0	6	4	23	4	2	3	7	7	3	3	0	0
1286N	C/A	del/G	BO	C/C	14	3	1	7	3	27	10	7	8	2	14	4	6	4	4	16	7	2	0	5	2	24	7	1	5	6	5	4	0	3	1
1288N	C/C	del/del	OO	C/C	24	6	4	6	8	9	4	3	1	1	15	6	3	6	5	31	7	5	4	7	8	28	8	5	5	6	4	5	3	2	0
1292N	C/C	del/G	AO	T/T	16	5	3	5	3	28	9	7	6	6	13	4	5	4	4	27	6	2	3	10	6	30	7	3	6	8	6	11	7	3	1
1293N	C/A	del/G	BO	C/C	24	6	8	5	5	30	9	7	7	7	15	4	7	4	2	19	3	3	3	6	4	27	6	1	7	7	6	15	7	6	2
1295N	C/C	del/G	AO	C/C	18	4	6	4	4	27	7	7	7	6	18	6	7	5	3	18	4	4	2	3	5	25	4	4	5	7	5	13	8	3	2
1296N	A/A	G/G	BB	C/C	17	5	5	5	2	14	4	5	4	1	17	7	6	4	4	35	7	4	3	11	10	34	8	4	6	10	6	13	6	3	4
1297N	C/A	del/G	BO	C/C	25	5	9	7	4	31	9	7	8	7	10	5	1	4	1	11	5	2	0	2	2	18	5	3	4	4	2	10	6	4	0
1302N	C/C	del/G	AO	C/C	14	4	4	5	1	31	8	7	8	8	16	8	2	6	7	19	4	4	1	3	7	22	7	2	5	3	5	7	3	2	2
1305N	C/C	del/del	OO	C/T	29	9	6	7	7	17	5	4	4	4	14	5	3	6	7	21	7	3	3	0	8	26	7	3	7	5	4	8	4	4	0
1306N	C/C	del/del	OO	C/T	25	7	7	7	4	28	6	7	8	7	14	3	5	6	6	34	8	6	3	9	8	24	6	2	6	5	5	6	1	4	1
1307N	C/C	del/G	AO	C/T	6	0	1	5	0	28	9	7	7	5	8	2	3	3	6	32	8	3	4	8	9	21	7	1	5	4	4	3	2	1	0
1308N	C/C	del/G	AO	C/C	17	7	3	4	3	20	7	7	6	0	19	5	8	6	7	36	8	7	4	9	8	36	6	5	8	9	8	6	3	3	0
1309N	C/A	del/G	BO	C/C	26	9	8	4	5	6	0	3	3	0	17	5	7	5	4	32	8	7	4	4	9	35	8	3	7	10	7	9	5	3	1
1310N	C/C	G/G	AA	C/C
1311N	C/C	del/G	AO	C/C	14	6	1	5	2	18	6	4	4	4	7	4	0	3	8	26	8	5	2	3	8	17	7	2	4	1	3	3	0	2	1
1312N	C/C	del/del	OO	C/T	22	8	3	5	6	10	4	2	1	3	15	5	5	5	5	38	8	7	5	10	8	37	8	5	8	8	8	11	7	1	3
1313N	C/A	del/G	BO	C/C	19	6	5	4	4	15	4	4	3	4	15	6	3	6	5	33	7	7	5	7	7	38	7	4	8	10	9	12	8	3	1
1314N	C/C	del/del	OO	C/C	33	8	9	8	8	8	3	2	3	0	14	3	8	3	1	24	8	4	2	5	5	22	6	2	5	6	3	7	5	1	1
1315N	A/A	G/G	BB	C/C	25	8	6	4	7	2	3	1	1	9	3	1	3	3	8	5	12	33	8	4	4	8	13	7	4	2
1316N	C/C	del/del	OO	C/T	22	7	1	8	6	10	1	4	4	1	20	6	8	6	7	31	8	7	4	2	10	29	7	5	8	4	5	14	8	4	2
1317N	C/A	G/G	AB	C/C	17	6	3	6	2	14	4	4	2	4	8	3	1	4	4	33	8	5	4	7	9	23	6	4	5	6	2	3	2	1	0
1318N	C/C	del/del	OO	C/C	22	6	6	7	3	26	9	7	6	4	16	4	6	6	2	29	7	5	2	11	4	26	6	2	6	7	5	6	5	1	0
1319N	C/A	del/G	BO	C/C	20	6	4	6	4	12	3	5	2	2	19	6	7	6	6	39	8	7	5	10	9	37	7	4	8	10	8	10	6	1	3
1320N	C/C	del/G	AO	C/C	24	3	7	8	6	19	3	6	4	6	12	5	2	5	6	30	8	5	5	5	7	29	5	4	6	10	4	11	4	6	1
1321N	C/A	del/G	BO	C/T
1322N	C/A	del/G	BO	C/T	16	3	7	5	1	34	11	7	8	8	13	5	4	4	4	9	1	3	1	3	1	29	4	3	8	8	6	10	3	6	1
1323N	C/C	del/del	OO	C/C	19	7	5	2	5	26	7	7	7	5	17	7	4	6	6	16	3	4	1	4	4	31	7	3	7	8	6	12	4	4	4
1324N	C/C	del/del	OO	C/C	16	6	4	5	1	14	3	2	5	4	13	4	4	5	3	28	6	5	3	5	9	23	5	1	5	6	6	8	5	2	1
1325N	C/A	G/G	AB	C/C	16	6	4	5	1	20	6	5	6	3	17	4	7	6	6	34	8	7	4	6	9	27	6	2	7	7	5	6	4	2	0
1326N	A/A	G/G	BB	C/C	23	7	6	5	5	18	5	6	5	2	13	6	4	3	6	25	8	7	4	2	4	26	5	2	7	8	4	9	4	2	3
1327N	C/C	del/del	OO	C/T	20	7	4	5	4	7	3	2	1	1	15	5	5	5	3	27	8	5	5	5	4	34	7	4	6	10	7	6	0	5	1
1328N	C/C	del/G	AO	C/T	21	7	4	8	2	17	6	6	4	1	13	4	3	6	4	33	7	5	3	8	10	27	6	4	6	6	5	4	2	1	1
1329N	C/C	del/G	AO	C/T	26	7	7	7	5	18	4	5	5	4	14	5	6	3	5	33	8	5	4	9	7	33	8	4	8	7	6	9	5	3	1
1330N	C/C	del/del	OO	C/T	30	10	8	7	5	10	1	6	2	1	17	5	7	5	6	35	8	7	4	6	10	38	7	6	7	10	8	15	6	5	4
1331N	C/C	G/G	AA	C/T	23	6	5	8	4	13	4	2	1	6	18	8	7	3	6	25	8	5	4	1	7	35	8	4	8	10	5	18	6	5	7
1332N	C/C	del/del	OO	C/T	20	7	4	5	4	13	3	3	5	2	17	5	7	5	5	40	8	7	5	10	10	30	6	4	8	8	4	5	3	1	1
1333N	C/C	G/G	AA	C/T	16	5	4	5	2	18	5	7	3	3	16	4	6	6	3	28	8	5	2	7	6	36	8	4	7	10	7	10	6	3	1
1334N	C/C	del/G	AO	C/C	22	5	5	7	5	23	6	6	6	5	16	4	6	6	1	32	7	5	3	10	7	26	6	3	6	5	6	3	2	1	0
1335N	C/C	del/G	AO	C/C	22	8	5	4	5	15	3	4	4	4	12	7	3	2	4	28	8	5	2	7	6	28	6	3	7	7	5	12	5	3	4
1336N	C/C	del/G	AO	C/C
1337N	C/C	del/del	OO	C/T
1338N	C/A	del/G	BO	C/C	20	8	3	7	2	17	4	7	6	0	18	6	7	5	3	34	7	4	4	8	11	24	6	2	5	6	5	9	5	3	1
1339N	C/A	G/G	AB	C/C	25	7	7	7	4	20	6	5	2	7	12	6	5	1	3	15	5	3	2	1	4	15	6	1	4	0	4	12	5	6	1
1340N	C/C	del/del	OO	C/C	19	4	6	6	3	28	7	7	6	8	14	4	6	4	3	22	6	6	0	3	7	25	6	4	5	5	5	20	11	5	4
1341N	C/C	del/del	OO	C/C	21	6	4	7	4	17	6	6	3	2	15	3	7	5	3	33	7	5	5	8	8	30	7	3	7	7	6	8	4	2	2
1342N	C/C	del/G	AO	C/C	12	1	5	3	3	26	8	7	3	8	14	6	5	3	3	22	5	3	1	9	4	20	5	2	3	4	6	7	1	5	1
1343N	C/C	del/G	AO	C/C	24	7	6	4	7	15	7	4	2	2	6	1	2	3	2	32	8	4	3	8	9	22	4	3	4	4	7	1	0	1	0
1344N	C/A	del/G	BO	C/C
1345N	C/C	del/G	AO	C/T
1346N	C/A	del/G	BO	C/T
1347N	C/A	G/G	AB	C/C	28	8	7	7	6	21	8	3	4	6	14	4	6	4	2	17	2	3	2	6	4	23	2	3	7	4	7	15	8	3	4
1348N	C/A	del/G	BO	C/C	23	8	5	8	2	15	3	4	2	6	17	5	8	4	4	32	8	6	4	9	5	34	8	4	7	8	7	6	3	2	1
1349N	C/A	del/G	BO	C/C	20	4	5	7	4	26	8	5	7	6	17	4	7	6	3	21	8	4	3	2	4	26	6	3	6	6	5	4	3	0	1
1350N	C/C	del/G	AO	T/T
1351N	C/A	del/G	BO	C/C
1352N	C/C	del/del	OO	C/C	21	5	4	6	6	25	7	7	4	7	17	5	6	6	6	30	7	7	2	7	7	32	7	4	7	9	5	10	5	5	0
N1353	C/A	del/G	BO	C/C	17	6	2	7	2	25	7	6	7	5	12	6	2	4	3	16	5	4	3	0	4	26	6	4	6	6	4	8	6	2	0
N1354	C/C	del/del	OO	C/C	24	8	5	6	5	22	7	5	2	8	17	6	5	6	8	34	6	7	5	9	7	36	7	6	7	10	6	20	7	9	4
N1355	C/C	del/G	AO	C/C	27	5	8	7	7	16	6	3	3	4	18	6	7	5	4	31	7	5	2	10	7	32	8	3	7	9	5	11	5	4	2
N1356	C/C	del/del	OO	C/C	31	9	7	8	7	16	5	2	3	6	10	6	0	4	6	32	8	5	3	10	6	27	7	1	5	8	6	5	3	2	0
N1357	C/C	del/G	AO	C/C	20	3	7	6	4	22	7	5	5	5	14	5	3	6	5	21	7	5	1	1	7	26	6	2	7	6	5	13	6	4	3
N1358	C/C	del/del	OO	C/T	21	6	6	5	4	15	3	5	4	3	16	6	5	5	7	35	8	6	5	9	7	37	8	4	8	10	7	7	3	3	1
N1359	C/C	G/G	AA	C/C	20	4	7	5	4	30	10	7	6	7	18	6	6	6	1	21	7	3	1	3	7	29	7	3	6	6	7	3	1	1	1
N1360	C/C	G/G	AA	C/C	15	2	2	6	5	32	11	7	7	7	11	5	3	3	8	25	7	8	1	2	7	22	4	0	5	6	7	11	6	5	0
N1361	C/A	G/G	AB	C/C	17	5	3	6	3	18	4	6	5	3	16	5	6	5	6	29	7	3	1	10	8	26	8	3	6	6	3	7	2	2	3
N1362	C/A	del/G	BO	C/C	25	7	5	6	7	6	1	1	0	4	15	6	6	3	7	26	8	5	4	0	9	26	6	2	5	7	6	14	3	6	5
N1363	C/A	del/G	BO	C/T	19	7	2	7	3	12	2	4	2	4	18	7	6	5	5	38	8	6	5	9	10	34	7	5	8	9	5	9	5	3	1
N1364	C/C	del/G	AO	C/T	26	10	7	6	3	13	4	3	4	2	18	7	7	4	5	36	8	4	5	9	10	30	6	4	7	8	5	12	7	3	2
N1365	C/C	del/G	AO	C/C	23	7	2	7	7	13	4	5	2	2	20	8	6	6	7	34	8	7	4	6	9	31	6	3	7	10	5	7	2	2	3
N1366	C/A	G/G	AB	C/C	27	8	6	8	5	9	1	2	3	3	17	4	7	6	5	33	8	5	5	6	9	25	8	2	7	4	4	12	4	4	4
N1367	A/A	G/G	BB	C/T	30	9	7	7	7	19	8	5	4	2	15	7	2	6	3	27	8	5	3	4	7	24	8	2	4	6	4	6	1	4	1
N1368	C/C	del/del	OO	C/C	33	11	8	8	6	10	5	1	2	2	14	4	6	4	3	35	8	5	5	10	7	29	8	2	7	6	6	7	1	5	1
N1369	C/A	G/G	AB	C/C	31	9	6	7	9	11	3	4	1	3	18	5	8	5	6	38	8	6	4	10	10	35	7	4	7	10	7	4	2	1	1
N1370	C/C	del/G	AO	C/C	17	5	3	6	3	18	7	7	4	0	20	7	7	6	7	24	7	5	3	5	4	33	7	4	7	9	6	5	1	3	1
N1371	C/C	G/G	AA	C/C
N1372	C/A	del/G	BO	C/C	22	5	3	8	6	24	8	4	4	8	10	3	3	4	2	17	7	2	2	3	3	38	7	3	16	6	6	5	3	2	0
N1373	C/A	del/G	BO	C/C	25	8	4	7	6	16	6	5	2	3	14	5	5	4	4	26	5	6	5	6	4	24	6	2	4	6	6	9	4	4	1
N1374	C/C	del/del	OO	C/C	25	6	6	8	5	25	10	7	6	2	15	5	5	5	3	23	8	4	2	5	4	35	7	3	7	10	8	10	6	3	1
N1375	C/C	G/G	AA	C/C	21	4	6	9	2	25	9	4	7	5	14	3	7	4	3	16	7	4	2	3	0	20	7	0	4	5	4	2	2	0	0
N1376	C/C	del/G	AO	C/C	29	6	9	8	6	18	3	4	7	4	16	7	3	6	2	17	5	2	1	4	5	29	7	3	6	7	6	16	6	6	4
N1377	C/C	del/del	OO	C/T	20	4	5	7	4	21	2	7	8	4	17	7	7	3	4	20	5	4	2	2	7	27	5	3	5	8	6	9	5	2	2
N1378	C/A	del/G	BO	C/C	20	5	6	6	3	8	1	3	2	2	12	3	6	3	5	31	8	5	3	8	7	29	5	4	7	8	5	13	6	5	2
N1379	C/C	del/G	AO	C/C	27	10	4	6	7	9	3	5	0	1	17	7	6	4	5	25	6	6	4	0	9	28	4	6	7	8	3	16	4	6	6
N1380	C/A	del/G	BO	C/C	22	5	6	8	3	24	7	6	6	5	15	3	7	5	3	22	6	4	4	4	4	30	7	2	8	8	5	8	3	3	2
N1381	C/A	G/G	AB	C/C	17	8	1	8	0	23	6	7	5	5	17	6	6	5	4	28	8	4	4	7	5	35	7	5	6	9	8	11	6	1	4
N1382	A/A	G/G	BB	C/T	21	5	5	7	4	24	8	7	5	4	15	5	6	4	6	13	5	3	0	1	4	18	6	2	4	4	2	10	3	6	1
N1383	C/A	del/G	BO	C/C
N1384	C/C	del/G	AO	C/C	20	2	7	8	3	34	10	7	8	9	13	6	4	3	0	6	2	0	0	1	3	19	3	3	3	6	4	7	3	2	2
N1385	C/A	G/G	AB	C/C	20	5	5	7	3	17	5	5	4	3	11	3	3	5	5	35	8	6	2	9	10	25	7	3	5	6	4	9	4	4	1
N1386	C/C	del/G	AO	C/C	21	6	4	8	3	24	6	6	6	6	15	3	6	6	3	23	7	5	2	3	6	24	7	2	6	5	4	6	4	1	1
N1387	A/A	G/G	BB	C/C	16	6	2	6	2	20	5	7	4	4	19	5	8	6	4	35	8	5	4	7	11	35	7	6	8	6	8	8	5	2	1
N1388	C/C	del/del	OO	C/C	19	8	2	6	3	16	3	4	4	5	16	7	4	5	7	35	5	7	5	9	9	32	5	3	8	9	7	8	5	1	2
N1389	C/A	G/G	AB	C/C	17	5	4	6	2	21	8	6	5	2	11	3	3	5	4	26	7	5	3	4	7	27	7	3	5	7	5	11	6	3	2
N1390	C/A	del/G	BO	C/C	18	6	1	7	4	16	6	5	4	1	18	6	6	6	5	25	7	5	3	1	9	22	7	2	6	4	3	5	2	1	2
N1391	C/C	del/G	AO	C/T	19	4	6	7	2	17	3	5	5	4	13	4	4	5	5	26	8	3	3	7	5	24	6	1	4	8	5	8	5	2	1
N1392	C/C	G/G	AA	C/C	28	7	8	9	4	13	3	4	4	2	16	5	6	5	3	28	8	4	2	8	6	22	6	1	4	6	5	3	0	1	2
N1393	C/C	del/del	OO	C/C	19	6	1	8	4	21	6	6	5	4	19	7	7	5	4	29	8	6	2	4	9	31	7	3	6	9	6	16	6	5	5
N1394	C/C	del/G	AO	C/C	22	6	6	5	5	17	6	2	5	4	16	9	4	3	6	23	3	6	2	4	8	23	4	1	7	8	3	18	8	4	6
N1395	C/C	del/del	OO	C/C	23	7	4	8	4	17	7	4	6	0	18	5	7	6	3	32	8	4	3	9	8	33	7	4	8	8	6	6	5	0	1
N1396	C/A	del/G	BO	C/C	14	4	4	5	1	20	7	5	6	2	10	2	5	3	2	29	8	3	4	7	7	24	5	3	4	6	6	2	2	0	0
N1397	C/C	del/del	OO	C/C	19	2	9	5	3	21	6	3	6	6	12	6	4	2	1	22	4	5	2	4	7	18	4	4	3	3	4	20	8	9	3
N1398	C/C	del/G	AO	C/T	16	5	3	4	4	19	6	7	5	1	14	3	6	5	3	35	8	5	4	11	7	23	6	2	4	5	6	3	3	0	0
N1399	C/A	del/G	BO	C/C	24	8	7	5	4	21	4	6	7	4	14	3	8	3	4	36	8	5	3	9	11	23	5	1	6	6	5	10	7	2	1
N1400	C/A	del/G	BO	C/C
N1401	C/C	del/del	OO	C/C	16	7	1	4	4	20	3	7	5	5	17	7	6	4	5	30	8	6	4	6	6	37	8	5	8	9	7	16	6	6	4
N1402	C/C	del/del	OO	C/C	32	7	9	8	8	15	4	3	4	4	11	4	4	3	1	25	7	4	3	2	9	23	6	5	5	2	5	9	5	4	0
N1403	C/C	del/G	AO	C/T	29	10	7	6	6	12	4	3	4	1	16	4	7	5	3	24	7	8	2	0	7	24	7	4	7	2	4	5	3	0	2
N1404	A/A	G/G	BB	C/C	23	7	6	5	5	23	7	7	4	5	19	7	7	5	4	32	8	5	3	8	8	28	6	3	6	7	6	6	1	4	1
N1405	C/C	G/G	AA	C/C	17	4	3	6	4	8	0	3	3	2	16	6	6	4	4	36	8	6	4	8	10	29	8	2	7	7	5	10	7	3	0
N1406	C/A	del/G	BO	C/C	26	8	5	8	5	6	1	4	0	1	14	5	6	3	6	40	8	8	4	8	12	37	8	5	7	10	7	16	6	4	6
N1407	C/C	del/del	OO	C/C	22	4	4	7	7	17	3	5	5	4	15	7	5	3	3	39	8	6	5	11	9	33	7	3	7	9	7	5	2	1	2
N1408	C/C	G/G	AA	C/C	19	8	1	7	3	22	5	5	6	6	14	7	3	4	8	29	7	8	5	3	6	36	7	3	8	9	9	18	5	8	5
N1409	C/A	del/G	BO	C/T	26	7	6	8	5	14	3	5	4	2	17	7	6	4	5	32	8	7	3	6	8	32	7	6	7	7	5	15	4	4	7
N1410	C/C	del/del	OO	C/C	25	8	5	7	5	10	0	4	4	2	17	7	6	4	6	34	8	6	2	9	9	36	8	4	8	9	7	10	4	4	2
N1411	C/C	del/G	AO	C/C	30	10	8	7	5	10	2	3	3	2	10	4	1	5	5	35	8	6	5	10	6	32	8	2	7	8	7	7	2	2	3
N1412	A/A	G/G	BB	C/C	16	7	2	5	2	15	3	5	5	2	19	7	7	5	6	33	8	8	4	5	8	35	7	5	8	7	8	10	5	2	3
N1413	C/C	del/G	AO	C/T	15	6	2	4	3	21	4	7	5	5	19	8	5	6	6	27	8	6	2	3	8	39	7	7	8	10	7	7	4	1	2
N1414	C/C	del/del	OO	C/C	32	9	9	7	7	11	2	3	2	4	11	3	5	3	2	26	7	4	3	6	6	29	7	2	6	9	5	6	4	1	1
N1415	C/C	del/G	AO	C/T	14	4	3	3	4	14	5	4	1	4	10	6	1	3	5	26	7	3	5	2	9	33	8	3	7	10	5	11	3	6	2
N1416	C/C	G/G	AA	C/T	22	8	4	7	3	9	2	5	0	2	15	5	5	5	6	37	6	8	5	9	9	39	8	5	8	10	8	12	3	3	6
N1417	C/C	del/G	AO	C/T	10	4	2	4	0	27	11	7	6	3	15	7	4	4	5	15	6	1	1	3	4	24	4	3	5	7	5	8	4	3	1
N1418	C/C	del/G	AO	C/C	26	8	5	7	6	18	7	4	4	3	14	3	6	5	2	30	8	6	4	8	4	26	6	3	5	6	6	7	5	1	1
N1419	C/C	del/G	AO	C/C	11	3	1	4	3	25	7	6	4	8	13	6	3	4	7	15	0	5	1	3	6	18	3	3	5	3	4	25	10	8	7
N1420	C/A	G/G	AB	C/C	27	4	7	8	8	17	3	6	5	3	13	6	4	3	1	20	6	5	0	2	7	17	3	3	4	3	4	12	8	4	0
N1421	C/A	G/G	AB	C/C	18	6	2	8	2	21	5	7	3	6	18	7	6	5	5	34	8	6	4	8	8	35	6	5	8	8	8	12	8	2	2
N1422	C/C	del/G	AO	C/C	11	3	3	1	4	29	6	7	8	8	11	5	2	4	6	15	3	3	0	6	3	26	7	1	4	8	6	10	4	5	1
N1423	C/C	del/del	OO	C/C	20	6	3	8	3	24	7	7	5	5	16	4	6	6	4	24	4	6	3	4	7	36	7	3	8	10	8	14	7	2	5
N1424	C/C	del/del	OO	C/T	21	6	5	6	4	10	3	3	2	2	12	2	7	3	2	35	8	4	5	11	7	22	5	1	5	6	5	5	2	2	1
N1425	C/C	del/del	OO	C/C	17	3	4	7	3	26	6	7	6	7	15	5	5	5	3	29	6	4	4	10	5	28	6	1	6	8	7	7	5	1	1
N1426	C/A	del/G	BO	C/C	21	5	6	7	3	20	5	6	6	3	15	3	7	5	5	32	8	6	3	8	7	28	6	3	6	8	5	6	4	1	1
N1427	C/C	G/G	AA	C/C	16	4	4	4	4	15	4	3	2	6	12	8	3	1	6	17	3	4	1	4	5	19	4	1	4	7	3	22	8	8	6
N1428	C/A	G/G	AB	C/C	26	6	9	8	3	21	5	4	5	7	13	3	5	5	1	30	8	4	2	11	5	30	6	4	6	9	5	9	7	1	1
N1429	C/A	del/G	BO	C/T	19	7	1	7	4	19	4	6	5	4	9	3	3	3	3	28	8	5	5	6	4	24	5	1	4	7	7	9	7	1	1
N1430	C/C	del/G	AO	C/C	17	3	1	7	6	6	0	2	2	2	4	2	0	2	6	28	8	4	2	3	11	22	7	1	4	5	5	16	9	6	1
N1431	C/C	del/del	OO	C/C	21	6	5	6	4	21	6	6	6	3	16	4	7	5	4	29	7	5	3	8	6	26	5	3	5	9	4	6	5	0	1
N1432	C/C	del/del	OO	C/C	24	6	6	6	6	8	2	2	3	1	10	4	1	5	4	35	8	5	4	11	7	20	7	2	5	4	2	6	4	2	0
N1433	C/C	del/del	OO	C/C	30	9	7	6	8	5	1	2	1	1	11	4	5	2	2	40	8	7	5	11	9	33	8	6	6	9	4	14	6	5	3
N1434	C/C	del/del	OO	C/T	32	6	8	8	10	25	8	7	5	5	15	5	5	5	3	27	6	3	5	4	9	16	4	1	5	1	5	6	4	2	0
N1435	C/C	del/del	OO	C/C	18	5	2	7	4	25	8	6	6	5	12	5	3	4	4	22	8	5	2	5	2	27	6	1	5	8	7	5	3	2	0
N1436	C/C	del/del	OO	C/C	14	6	0	5	3	20	6	2	8	4	14	4	6	4	2	34	8	5	3	9	9	22	4	2	6	5	5	5	2	1	2
N1437	C/C	del/G	AO	C/C	24	4	9	7	4	22	7	6	6	3	16	7	6	3	2	20	6	4	1	6	3	23	7	2	4	5	5	9	4	3	2
N1438	C/A	G/G	AB	C/C	19	7	3	7	2	20	4	7	4	5	14	4	5	5	4	29	6	5	3	8	7	25	5	2	5	7	6	4	4	0	0
N1439	C/C	del/del	OO	C/C	19	5	5	5	4	18	6	5	3	4	19	7	7	5	3	29	7	4	3	6	9	26	6	1	5	8	6	15	8	3	4
N1440	C/C	del/del	OO	C/C	12	5	0	5	2	28	8	7	6	7	16	5	6	5	5	24	7	4	2	6	5	34	8	3	8	9	6	13	7	4	2
N1441	C/A	del/G	BO	C/C	21	4	6	7	4	29	8	6	8	7	13	4	4	5	3	21	8	2	3	7	1	24	6	1	7	5	5	7	4	2	1
N1442	C/A	del/G	BO	C/C	23	5	5	6	7	32	10	6	7	9	14	5	6	3	3	10	4	2	0	1	3	15	3	0	5	3	4	4	2	2	0
N1443	C/A	del/G	BO	C/C	23	9	5	6	3	20	4	6	5	5	16	5	6	5	5	34	8	5	4	8	9	29	6	5	7	7	4	9	6	2	1
N1444	C/C	G/G	AA	C/C	18	8	3	6	1	15	3	7	4	1	19	7	6	6	7	37	8	7	4	8	10	36	7	4	8	10	7	21	12	4	5
N1445	C/C	del/del	OO	C/T	22	6	7	4	5	23	7	5	7	4	15	6	5	4	3	22	7	4	2	3	6	22	6	1	6	5	4	4	2	1	1
N1446	C/C	G/G	AA	C/T	18	5	3	7	3	25	7	7	7	4	19	6	7	6	4	24	7	4	3	6	4	27	6	1	7	7	6	9	3	4	2
N1447	C/C	del/G	AO	C/C	27	7	6	8	6	24	8	7	8	1	13	3	7	3	5	24	6	4	3	6	5	22	5	1	5	6	5	5	2	3	0
N1448	C/C	del/del	OO	C/C
N1449	C/C	del/G	AO	C/C
N1450	C/A	G/G	AB	C/T	17	8	1	8	0	23	6	7	5	5	17	6	6	5	4	28	8	4	4	7	5	35	7	5	6	9	8	11	6	1	4
N1451	C/A	del/G	BO	C/C	18	6	1	7	4	16	6	5	4	1	18	6	6	6	5	25	7	5	3	1	9	22	7	2	6	4	3	5	2	1	2
N1452	C/A	del/G	BO	C/C	23	8	5	8	2	15	3	4	2	6	17	5	8	4	4	32	8	6	4	9	5	34	8	4	7	8	7	6	3	2	1
N1453	C/C	del/del	OO	C/C
N1454	C/A	del/G	BO	C/T	26	9	4	8	5	14	3	7	2	2	13	6	4	3	7	25	4	5	5	3	8	33	7	4	8	9	5	9	4	3	2
N1455	C/C	del/del	OO	C/C	22	7	3	6	6	12	2	4	3	3	20	7	7	6	5	34	8	6	4	9	7	32	8	4	7	7	6	1	1	0	0
N1456	C/C	del/del	OO	C/C	29	10	8	9	2	18	5	7	6	0	10	5	2	3	7	27	8	5	5	4	5	21	5	0	5	5	6	5	2	3	0
N1457	C/C	del/del	OO	C/T	26	7	7	4	8	14	4	4	4	2	10	2	5	3	4	29	8	4	2	8	7	25	8	2	6	5	4	10	4	5	1
N1458	C/C	G/G	AA	C/C
N1459	C/A	G/G	AB	C/C	23	7	3	8	5	16	4	4	3	5	11	5	3	3	4	39	8	8	5	8	10	16	5	1	7	0	3	7	4	3	0
N1460	C/C	del/G	AO	C/T	22	4	5	8	5	20	5	5	6	4	16	4	7	5	3	34	7	6	4	8	9	27	6	2	8	6	5	7	5	2	0
N1461	C/A	G/G	AB	C/T	15	3	2	4	6	25	7	6	6	6	8	6	0	2	5	29	6	3	4	10	6	26	8	4	3	7	4	8	2	5	1
N1462	C/A	del/G	BO	C/C	22	10	6	4	2	13	2	4	5	2	19	5	8	6	6	32	8	6	5	6	7	31	6	3	8	8	6	7	5	1	1
N1463	C/A	G/G	AB	C/C	18	4	6	4	4	29	10	7	7	5	15	7	3	5	3	22	5	8	1	6	2	37	8	4	7	10	8	8	5	2	1
N1464	C/C	del/G	AO	C/C	14	2	3	6	3	24	6	7	6	5	10	4	3	3	6	33	8	8	4	4	9	10	1	1	3	0	5	0	0	0	0
N1465	C/C	del/G	AO	C/T	27	10	5	7	5	19	6	4	5	4	19	5	8	6	4	32	8	7	5	6	6	33	8	3	8	6	8	14	6	5	3
N1466	C/C	del/G	AO	C/C	16	7	2	7	0	17	5	5	4	3	18	6	6	6	4	38	8	6	5	10	9	32	6	3	8	7	8	6	5	1	0
N1467	C/A	G/G	AB	C/T	29	9	4	8	8	24	9	5	3	7	17	5	6	6	2	20	8	3	2	4	3	28	6	4	8	8	2	11	6	3	2
N1468	C/C	del/G	AO	C/C	29	7	7	8	7	17	3	5	5	4	20	6	8	6	7	34	7	7	5	6	9	27	6	4	8	2	7	5	4	0	1
N1469	C/A	del/G	BO	C/C	22	5	4	7	6	13	4	5	3	1	15	5	5	5	6	34	7	6	5	6	10	25	6	2	8	3	6	7	4	2	1
N1470	C/C	G/G	AA	C/C	23	8	8	3	4	21	6	3	6	6	12	4	3	5	5	24	4	5	3	7	5	21	5	3	4	5	4	13	10	2	1
N1471	C/C	del/G	AO	C/C	18	7	3	4	4	8	2	3	3	0	17	4	7	6	7	33	7	8	5	3	10	32	7	6	7	5	7	13	4	3	6
N1472	C/C	del/G	AO	C/C	16	6	2	5	3	4	2	1	0	1	12	6	3	3	7	35	8	7	4	5	11	36	7	5	8	9	7	22	7	8	7
N1473	C/C	del/G	AO	C/C	23	8	7	4	4	22	7	3	6	6	20	7	7	6	4	26	8	7	3	1	7	34	6	4	8	9	7	8	4	2	2
N1474	C/C	del/del	OO	C/T	21	9	4	5	3	15	5	5	3	2	17	4	8	5	5	40	8	7	5	9	11	34	6	4	8	9	7	8	4	3	1
N1475	C/C	del/G	AO	C/T	23	9	3	7	4	18	5	5	4	4	20	6	8	6	3	32	8	5	4	8	7	31	7	2	8	7	7	5	3	2	0
N1476	C/C	del/del	OO	C/C	25	8	5	8	4	20	6	5	4	5	15	6	5	4	3	28	8	6	1	3	10	27	7	5	7	3	5	12	7	3	2
N1477	C/C	del/G	AO	C/C	24	6	8	7	3	19	5	7	4	3	18	5	7	6	3	27	8	4	3	6	6	29	8	2	8	5	6	9	6	2	1
N1478	C/A	del/G	BO	C/C	19	9	3	3	4	23	9	7	5	2	21	7	8	6	8	33	7	7	5	9	5	34	7	3	8	10	6	6	2	2	2
N1479	C/A	del/G	BO	C/C	38	11	9	9	9	17	3	4	5	5	15	4	8	3	4	21	5	3	3	3	7	15	3	4	6	0	2	14	9	4	1
N1480	C/C	del/del	OO	C/C	22	4	7	8	3	23	6	5	6	6	16	6	6	4	3	33	8	6	3	8	8	26	6	2	5	7	6	10	7	3	0
N1481	C/C	del/G	AO	C/C	23	8	6	6	3	18	5	6	5	2	22	9	8	5	7	33	8	7	3	6	9	28	4	4	8	7	5	7	5	2	0
N1482	C/C	del/G	AO	C/T	27	8	3	9	7	7	1	4	2	0	16	5	8	3	2	38	8	7	3	9	11	29	7	2	7	6	7	8	4	3	1
N1483	C/A	G/G	AB	C/C	24	9	5	4	6	15	3	5	3	4	10	1	7	2	6	38	8	8	5	7	10	26	7	3	5	4	7	7	5	1	1
N1484	C/C	G/G	AA	C/T
N1485	C/C	del/del	OO	C/C	23	8	4	6	5	22	5	5	6	6	16	6	4	6	4	25	5	6	2	6	6	30	7	2	7	9	5	14	4	7	3
N1486	C/C	G/G	AA	C/C	31	8	8	8	7	8	2	4	1	1	14	7	2	5	5	30	6	5	5	7	7	37	8	4	8	10	7	10	4	3	3
N1487	C/C	del/G	AO	C/T
N1488	C/A	del/G	BO	C/C	22	7	6	5	4	6	1	2	1	2	13	7	4	2	4	34	7	6	4	9	8	35	8	5	7	10	5	20	6	8	6
N1489	C/C	del/del	OO	C/T
N1490	C/C	del/del	OO	C/C	23	8	3	4	8	14	4	5	3	2	19	7	8	4	8	35	8	7	4	9	7	28	6	5	7	4	6	7	2	4	1
N1491	C/A	G/G	AB	C/C	28	9	4	8	7	10	3	3	0	4	18	5	8	5	7	34	7	7	4	6	10	30	8	4	7	5	6	15	4	7	4
N1492	C/C	del/del	OO	C/C
N1493	C/C	del/G	AO	C/C
N1494	C/C	del/del	OO	C/C
N1495	C/A	del/G	BO	C/C
N1496	C/A	del/G	BO	C/C
N1497	C/A	del/G	BO	C/T	22	5	4	8	5	17	4	6	4	3	15	6	5	4	3	36	8	7	5	9	7	31	7	3	7	8	6	9	4	4	1
N1498	C/C	del/del	OO	C/C	30	9	7	8	6	14	1	7	3	3	20	7	7	6	1	25	8	5	2	2	8	27	8	3	7	5	4	8	3	2	3
N1499	C/A	G/G	AB	C/C	15	4	3	7	1	29	9	7	8	5	15	7	5	3	8	22	4	3	2	7	6	24	7	2	4	8	3	9	5	3	1
N1500	C/A	del/G	BO	C/T	17	4	1	7	5	19	6	5	3	5	14	5	4	5	4	28	7	3	3	9	6	31	7	4	5	7	8	6	4	1	1
N1501	C/C	del/del	OO	C/T	19	5	3	8	3	20	6	5	5	4	17	5	6	6	4	30	8	7	5	3	7	32	7	4	7	8	6	5	3	1	1
N1502	A/A	G/G	BB	C/T	27	8	6	7	6	10	3	5	0	2	16	6	6	4	3	27	8	7	4	0	8	35	8	5	7	9	6	10	4	3	3
N1503	C/C	del/G	AO	C/T	29	7	8	7	7	12	4	3	2	3	14	4	4	6	2	33	8	6	4	9	6	30	8	5	5	6	6	9	7	2	0
N1504	C/C	del/del	OO	T/T	21	8	5	4	4	9	1	2	6	0	14	5	6	3	7	41	8	7	5	11	10	31	6	2	8	10	5	9	4	3	2
N1505	C/C	del/del	OO	C/C	17	5	5	4	3	22	4	6	6	6	16	2	8	6	4	38	8	5	4	11	10	26	5	2	6	6	7	6	4	2	0
N1506	C/C	del/del	OO	C/C	27	6	7	8	6	28	8	7	5	8	13	4	7	2	1	26	7	4	3	10	2	27	6	3	6	8	4	5	1	4	0
N1507	A/A	G/G	BB	C/T	23	7	6	7	3	6	1	3	2	0	16	5	6	5	1	36	8	5	5	10	8	33	8	4	7	9	5	10	3	6	1
N1508	C/C	del/G	AO	C/T	28	7	6	9	6	17	5	3	5	4	14	3	6	5	2	35	8	6	2	10	9	26	6	3	6	6	5	7	3	2	2
N1509	C/A	G/G	AB	C/C	26	8	7	6	5	26	9	5	6	6	15	6	4	5	7	22	4	6	4	1	7	25	6	3	8	2	6	4	1	1	2
N1510	C/C	del/del	OO	C/C	16	5	5	6	0	27	8	6	6	7	18	7	5	6	7	25	8	5	3	1	8	31	7	3	7	6	8	8	6	2	0
N1511	C/C	del/del	OO	T/T	12	2	2	6	2	30	10	7	6	7	20	7	7	6	4	21	7	3	1	3	7	32	7	2	7	9	7	7	4	1	2
N1512	C/C	del/G	AO	C/C	26	8	5	8	5	18	3	6	5	4	16	5	8	3	6	36	8	7	5	9	7	30	6	2	8	7	7	7	4	3	0
N1513	C/C	del/G	AO	C/T	15	3	1	9	2	24	7	7	5	5	15	6	3	6	3	31	8	6	4	8	5	36	8	3	8	9	8	5	3	1	1
N1514	C/A	del/G	BO	C/C
N1515	C/C	del/G	AO	C/C	19	5	3	8	3	28	8	7	6	7	15	7	3	5	6	29	6	6	2	7	8	27	6	2	7	5	7	7	3	2	2
N1516	C/C	del/G	AO	C/T	17	6	4	4	3	26	7	7	6	6	20	7	8	5	5	29	5	4	2	8	10	37	8	6	8	9	6	4	3	1	0
N1517	C/C	del/G	AO	C/T	26	8	8	7	3	17	1	4	5	7	16	7	4	5	4	27	5	4	5	6	7	22	5	1	5	5	6	5	2	3	0
N1518	C/A	del/G	BO	C/C	18	4	4	5	5	21	6	6	6	3	16	4	6	6	4	33	8	4	3	8	10	29	7	2	7	7	6	3	3	0	0
N1519	C/C	del/G	AO	C/C	24	6	8	5	5	17	2	6	6	3	13	3	5	5	2	25	7	5	4	0	9	33	7	3	7	8	8	8	6	1	1
N1520	C/C	del/del	OO	C/C	25	7	6	6	6	19	4	5	5	5	19	5	8	6	3	27	8	8	3	5	3	24	5	2	7	6	4	7	4	3	0
N1521	C/C	del/del	OO	C/T	13	5	1	3	4	32	11	7	6	8	16	7	3	6	7	7	1	0	0	3	3	39	8	7	6	10	8	9	5	2	2
N1522	C/C	del/del	OO	C/C	23	5	7	7	4	16	3	4	5	4	14	2	7	5	6	34	8	5	4	7	10	22	5	1	4	6	6	5	3	2	0
N1523	C/C	del/G	AO	C/C	20	6	5	5	4	19	6	4	5	4	15	4	6	5	3	34	8	5	5	10	6	27	6	3	7	7	4	5	3	0	2
N1524	C/C	del/G	AO	C/C	22	6	6	5	5	19	5	6	3	5	17	6	7	4	4	34	8	7	5	4	10	24	6	3	6	3	6	15	10	4	1
N1525	C/C	del/G	AO	C/C	21	8	4	5	4	26	6	7	6	7	20	7	7	6	6	27	8	5	1	6	7	33	7	5	8	6	7	12	5	5	2
N1526	C/C	del/del	OO	C/C	30	8	6	6	10	10	2	3	0	5	8	5	3	0	3	18	3	6	2	4	3	22	4	0	6	6	6	23	10	8	5
N1527	C/C	del/G	AO	C/C	13	5	3	4	1	12	5	3	4	0	9	4	3	2	4	33	8	4	3	7	11	31	8	2	8	6	7	4	1	2	1
N1528	C/C	del/G	AO	C/C
N1529	C/C	del/G	AO	C/C	21	5	6	6	4	18	4	5	6	3	18	5	8	5	3	35	8	6	4	8	9	40	8	6	8	10	8	6	4	1	1
N1530	C/C	del/del	OO	T/T	17	5	3	6	3	29	11	7	5	6	16	6	5	5	7	24	8	5	1	5	5	31	8	3	6	8	6	8	4	4	0
N1531	C/C	del/del	OO	C/C	22	7	6	5	4	8	3	2	0	3	12	4	4	4	8	29	6	8	5	5	5	30	8	2	5	9	6	9	6	2	1
N1532	C/A	G/G	AB	C/C	26	10	4	7	5	17	7	4	4	2	16	5	8	3	3	34	8	5	3	10	8	34	8	3	7	8	8	2	1	0	1
N1533	C/C	del/del	OO	C/C	33	8	10	8	7	16	4	5	3	4	10	4	1	5	3	33	7	6	3	11	6	29	8	2	5	9	5	12	6	3	3
N1534	C/C	del/G	AO	C/C	21	6	3	7	5	13	6	3	1	3	15	4	6	5	4	28	7	3	5	7	6	33	7	3	6	9	8	8	1	6	1
N1535	C/C	del/G	AO	C/C	37	9	10	8	10	14	2	2	2	8	12	2	6	4	2	19	7	4	2	1	5	17	6	3	5	2	1	5	3	2	0
N1536	C/A	G/G	AB	C/C	23	7	3	8	5	13	3	3	6	1	16	3	8	5	4	24	8	3	4	2	7	26	6	4	5	6	5	8	3	4	1
N1537	C/A	del/G	BO	C/C	21	5	5	5	6	13	4	3	2	4	8	2	3	3	3	20	5	4	2	3	6	11	3	1	2	4	1	7	5	2	0
N1538	C/A	G/G	AB	C/C	11	6	1	2	2	24	7	7	7	3	14	5	4	5	5	28	6	5	2	7	8	35	8	4	7	10	6	11	1	4	6
N1539	C/C	del/del	OO	C/C
N1540	C/A	G/G	AB	C/T
N1541	C/C	del/del	OO	C/T
N1542	C/C	del/G	AO	C/C
N1543	C/C	del/G	AO	C/C
N1544	C/A	del/G	BO	C/T
N1545	C/A	del/G	BO	C/C
N1546	C/C	del/del	OO	C/C
N1547	C/C	del/G	AO	C/T
N1548	C/A	G/G	AB	C/C
N1549	C/A	G/G	AB	C/C
N1550	C/C	del/del	OO	C/C
N1551	C/C	del/G	AO	C/C
N1552	A/A	G/G	BB	C/C
N1553	A/A	G/G	BB	C/C
N1554	C/A	G/G	AB	C/C
N1555	C/C	del/del	OO	C/C
N1557	C/C	del/del	OO	C/C
N1558	C/A	del/G	BO	C/T
N1559	C/C	del/del	OO	C/T
N1561	C/C	del/G	AO	C/C
N1562	C/C	del/G	AO	C/T
N1563	C/C	del/del	OO
N1564	C/C	del/del	OO	C/T	26	6	9	6	5	21	5	5	4	7	15	6	6	3	5	29	8	8	4	2	7	26	5	2	7	7	5	11	8	2	1
N1565	C/C	del/G	AO	C/T	20	7	5	6	2	16	5	4	4	3	16	5	6	5	5	35	8	7	5	10	5	34	7	3	8	9	7	18	10	3	5
N1566		del/del		C/C	20	4	6	5	5	27	7	7	7	6	10	3	3	4	3	25	7	4	1	10	3	26	6	2	5	6	7	6	4	2	0
N1567	C/C	del/del	OO	C/T	20	6	3	7	4	15	5	4	4	2	18	6	7	5	4	30	8	6	1	7	8	26	7	2	6	6	5	8	4	3	1
N1568	C/A	del/G	BO	C/C	17	7	2	7	1	18	8	5	4	1	20	6	8	6	4	34	8	5	3	8	10	36	8	5	7	10	6	6	0	3	3
N1569	C/C	del/del	OO	C/C	23	6	6	7	4	25	6	7	6	6	16	4	6	6	2	21	8	3	3	6	1	26	6	3	7	6	4	7	5	2	0
N1570	C/C	del/G	AO	T/T
N1571	C/A	G/G	AB	C/C	17	3	5	6	3	25	7	7	4	7	16	5	5	6	3	22	6	4	2	5	5	22	6	2	5	3	6	8	5	3	0
N1573	C/C	del/del	OO	C/T	28	7	10	7	4	13	4	3	4	2	19	6	7	6	2	34	8	5	5	6	10	32	7	3	7	8	7	10	5	4	1
N1574	C/A	del/G	BO	C/T	25	7	5	7	6	21	6	5	6	4	14	4	4	6	4	26	8	4	5	5	4	29	7	2	8	6	6	8	5	2	1
N1575	C/A	del/G	BO	C/C	31	11	7	7	6	16	4	2	5	5	10	4	3	3	2	26	7	4	5	4	6	23	6	2	6	3	6	6	2	3	1
N1576	C/A	del/G	BO	C/C	28	7	5	7	9	24	7	7	6	4	17	7	4	6	6	26	8	6	4	1	7	27	6	4	7	4	6	9	5	2	2
N1577	C/A	G/G	AB	C/T	20	3	6	4	7	20	7	5	3	5	11	3	3	5	1	35	8	4	4	10	9	23	6	3	6	6	2	2	1	1	0
N1578	C/A	del/G	BO	C/T	21	7	7	7	0	16	5	3	5	3	15	6	6	3	2	22	7	4	4	3	4	30	7	4	8	6	5	16	7	6	3
N1579	C/A	del/G	BO	C/C	27	10	6	4	7	6	2	4	0	0	14	5	5	4	5	33	8	8	5	5	7	32	7	3	7	9	6	6	2	3	1
N1580	C/C	del/G	AO	C/C	22	8	4	5	5	11	1	5	4	1	15	7	4	4	8	28	8	7	5	2	6	30	8	1	6	9	6	10	3	4	3
N1581	C/A	del/G	BO	C/C	29	11	5	9	4	16	4	3	4	5	15	5	6	4	7	38	7	6	5	10	10	36	7	6	8	9	6	9	3	2	4
N1582	A/A	G/G	BB	C/T	18	7	5	4	2	19	5	7	5	2	14	6	4	4	7	28	8	7	2	2	9	30	8	3	8	7	4	8	4	3	1
N1583	C/C	del/del	OO	T/T	32	7	9	7	9	15	2	2	6	5	13	4	4	5	6	26	7	7	1	4	7	26	7	4	5	5	5	11	7	3	1
N1584	C/C	G/G	AA	C/C	20	4	3	6	7	10	2	4	1	3	9	7	2	0	7	33	8	7	5	2	11	7	2	1	2	0	2	9	4	5	0
N1595	C/A	del/G	BO	C/T	21	8	1	8	4	17	6	4	3	4	10	4	3	3	4	35	8	6	3	9	9	32	8	4	7	6	7	4	1	2	1
N1598	C/C	del/del	OO	C/C	11	2	1	5	3	21	4	7	6	4	14	6	4	4	6	22	6	4	2	2	8	34	8	5	7	9	5	8	2	5	1
N1599	C/C	del/G	AO	C/C	13	4	2	4	3	11	3	3	4	1	13	3	6	4	4	40	7	8	4	10	11	35	8	4	8	9	6	12	3	4	5
N1600	C/C	del/G	AO	C/T	26	9	6	7	4	19	4	7	6	2	17	5	7	5	4	27	8	5	4	5	5	30	7	3	6	7	7	9	5	2	2
N1602	C/C	del/G	AO	C/C	23	8	6	5	4	10	3	3	4	0	18	5	7	6	5	33	8	6	4	7	8	24	6	3	7	2	6	7	5	2	0
N1603	C/C	del/G	AO	C/T	15	5	2	6	2	21	6	7	4	4	16	7	5	4	7	38	8	7	4	9	10	32	7	4	7	8	6	6	3	2	1
N1604	C/A	del/G	BO	C/C
N1605	C/A	del/G	BO	C/C	22	8	7	5	2	20	7	5	5	3	14	1	7	6	3	34	8	5	4	10	7	24	5	3	5	6	5	3	3	0	0
N1606	A/A	G/G	BB	C/C
N1607	C/C	G/G	AA	C/C	22	4	7	7	4	20	7	3	6	4	15	5	5	5	6	33	8	6	4	8	7	38	8	6	8	9	7	5	1	3	1
N1608	C/C	del/G	AO	C/C	24	6	6	5	7	23	6	7	5	5	15	4	5	6	2	34	8	5	3	9	9	29	6	3	7	8	5	8	5	2	1
N1609	C/A	del/G	BO	C/C	22	7	5	5	5	17	6	3	4	4	16	4	7	5	3	32	8	6	4	8	6	27	7	2	8	6	4	8	4	2	2
N1610	C/C	del/del	OO	C/C	23	6	5	7	5	19	6	4	5	4	16	4	6	6	3	28	8	5	3	9	3	34	7	5	6	8	8	5	5	0	0
N1611	C/C	del/G	AO	C/C	10	5	1	4	0	21	2	6	5	8	11	6	2	3	8	35	8	7	5	7	8	32	7	2	6	9	8	12	7	4	1
N1612	C/A	del/G	BO	C/C
N1613	C/C	del/del	OO	C/C	25	7	6	7	5	10	4	5	1	0	13	4	5	4	7	36	8	6	3	9	10	33	7	4	8	10	4	9	5	1	3
N1614	A/A	G/G	BB	C/C	24	10	4	8	2	8	1	5	1	1	17	5	7	5	7	24	6	7	1	1	9	33	8	5	8	8	4	24	9	7	8
N1615	C/C	G/G	AA	C/C	33	8	9	7	9	20	4	6	6	4	18	5	7	6	2	36	8	7	4	9	8	30	6	2	8	7	7	9	6	2	1
N1616	C/C	del/del	OO	C/C	16	2	6	5	3	29	8	6	7	8	13	6	3	4	1	26	7	3	2	9	5	15	2	1	4	3	5	4	0	2	2
N1617	C/C	del/del	OO	C/C	25	8	4	8	5	19	7	5	4	3	21	7	8	6	4	29	8	4	5	6	6	35	8	5	8	9	5	5	3	1	1
N1618	C/C	del/G	AO	C/C	22	2	8	7	5	25	7	7	5	6	12	4	2	6	2	24	6	5	2	8	3	25	7	5	4	5	4	4	3	0	1
N1619	C/C	del/del	OO	C/C	8	5	0	3	0	22	6	7	6	3	20	9	6	5	8	29	6	8	5	2	8	34	8	3	8	8	7	16	10	2	4
N1620	C/C	del/G	AO	C/C	27	9	6	8	4	14	5	3	2	4	16	4	8	4	6	36	8	6	5	10	7	31	8	2	8	7	6	6	3	2	1
N1621	C/A	del/G	BO	C/C	26	7	7	5	7	18	7	4	3	4	13	4	4	5	2	27	6	3	5	8	5	27	7	3	5	6	6	6	1	4	1
N1622	C/C	del/G	AO	T/T	23	4	7	7	5	21	9	4	3	5	18	5	8	5	4	30	7	5	3	8	7	31	7	4	8	6	6	12	9	2	1
N1626	C/A	del/G	BO	C/C	28	10	6	5	7	10	5	2	1	2	20	6	8	6	6	33	8	6	4	5	10	35	8	4	8	9	6	10	5	3	2
N1627	C/C	del/del	OO	C/C	20	5	7	3	5	15	3	4	4	4	19	5	8	6	3	31	8	5	5	7	6	31	7	3	8	7	6	5	4	1	0
N1629	C/C	del/del	OO	C/C	21	4	6	5	6	11	2	3	1	5	14	5	5	4	2	29	8	4	4	4	9	29	6	5	6	7	5	7	4	3	0
N1631	C/C	del/del	OO	C/T	27	11	5	7	4	18	6	4	4	4	12	2	6	4	5	33	8	5	5	9	6	28	6	3	6	6	7	2	1	1	0
N1639	C/C	del/del	OO	C/C	24	8	3	7	6	20	6	5	6	3	13	2	6	5	3	30	8	4	4	9	5	26	6	3	6	5	6	3	2	1	0
N1640	C/C	del/del	OO	C/T	17	8	2	5	2	21	6	6	3	6	19	7	6	6	7	36	7	7	5	8	9	33	7	4	8	9	5	8	6	2	0
N1641	C/A	del/G	BO	C/C	26	5	8	8	5	20	6	5	5	4	10	0	6	4	6	34	8	6	4	8	8	22	6	2	6	6	2	2	1	1	0
N1642	C/C	G/G	AA	C/C	22	4	7	7	4	20	7	3	6	4	15	5	5	5	6	33	8	6	4	8	7	38	8	6	8	9	7	5	1	3	1
N1643	C/C	del/del	OO	C/C	20	5	7	4	4	18	5	3	5	5	10	3	2	5	4	33	8	5	3	9	8	29	8	2	6	7	6	4	2	2	0
N1644	C/C	del/G	AO	C/C	25	9	4	7	5	12	2	5	3	2	14	6	3	5	7	32	8	6	5	6	7	32	6	2	8	9	7	11	5	3	3
N1645	C/C			C/C	25	8	4	8	5	19	6	5	4	4	18	7	6	5	4	26	8	6	3	1	8	27	8	5	5	5	4	13	6	6	1
N1646	C/C	del/del	OO	C/T	20	5	6	6	3	23	6	7	6	4	16	4	7	5	4	32	8	4	3	8	9	28	7	2	8	6	5	2	1	1	0
N1647	C/C	del/del	OO	C/T	16	2	4	5	5	16	3	6	2	5	12	4	4	4	6	24	8	6	2	1	7	24	7	3	7	5	2	9	3	5	1
N1648	C/A	G/G	AB	C/C	21	10	2	5	4	9	2	3	3	1	15	7	5	3	7	36	8	6	5	6	11	25	5	1	6	7	6	9	4	4	1
N1649	C/C	del/G	AO	T/T	27	10	5	7	5	16	5	4	3	4	20	6	8	6	5	37	8	6	4	9	10	24	6	2	7	5	4	5	2	1	2
N1650	C/C	del/del	OO	C/C	25	7	6	8	4	15	3	6	3	3	10	4	4	2	7	30	8	5	3	6	8	23	8	1	5	4	5	5	3	2	0
N1651	C/C	del/del	OO	C/T	26	8	8	6	4	13	4	4	3	2	16	4	6	6	2	31	8	6	4	5	8	34	6	4	8	9	7	6	3	3	0
N1652	C/C	del/G	AO	C/C	31	9	9	7	6	5	2	1	2	0	19	6	8	5	6	36	8	7	5	9	7	34	6	5	8	9	6	3	2	0	1
N1653	C/C	G/G	AA	C/T	19	8	5	4	2	10	1	6	3	0	20	8	6	6	3	35	8	6	4	10	7	31	8	2	7	7	7	11	5	6	0
N1654	C/C	del/del	OO	C/C	17	2	6	7	2	29	7	6	8	8	10	6	1	3	4	20	5	3	1	5	6	25	5	1	7	6	6	10	6	3	1
N1655	C/A	del/G	BO	C/C	15	6	1	4	4	14	3	4	4	3	16	6	5	5	7	37	7	7	4	9	10	31	8	3	5	8	7	4	4	0	0
N1656	C/C	del/del	OO	C/C	23	8	5	6	4	20	7	5	4	4	16	5	6	5	3	27	6	6	4	6	5	34	8	4	8	9	5	14	4	6	4
N1657	C/C	del/del	OO	C/T	16	5	3	6	2	17	4	3	6	4	14	7	3	4	4	33	8	5	3	10	7	27	8	2	6	6	5	3	1	1	1
N1658	C/C	del/G	AO	C/C	27	10	5	8	4	16	5	4	4	3	15	3	8	4	3	31	8	6	3	8	6	27	7	4	5	6	5	5	3	2	0
N1659	C/A	G/G	AB	C/C	16	3	1	8	4	32	10	7	8	7	14	7	3	4	5	25	6	4	2	5	8	30	7	3	6	7	7	11	6	5	0
N1660	C/C	G/G	AA	C/T	28	10	6	8	4	14	4	4	5	1	17	6	7	4	4	36	8	6	5	8	9	33	7	4	7	9	6	10	5	3	2
N1661	C/A	del/G	BO	C/C	12	3	2	5	2	16	4	4	5	3	14	5	4	5	6	28	7	6	4	5	6	27	7	2	6	6	6	5	3	2	0
N1662	C/C	del/G	AO	C/T	25	5	8	4	8	18	4	5	2	7	6	3	0	3	2	30	7	5	4	6	8	28	7	3	5	9	4	6	2	4	0
N1663	C/C	del/G	AO	C/C	22	6	4	6	6	11	4	5	1	1	19	6	8	5	5	35	8	6	4	7	10	31	7	4	6	10	4	9	3	3	3
N1664	C/C	del/G	AO	C/C	29	9	7	7	6	20	5	4	5	6	16	5	5	6	3	24	8	5	5	1	5	22	7	2	7	2	4	16	7	5	4
N1665	C/A	del/G	BO	C/C	24	6	5	7	6	19	5	6	5	3	12	7	1	4	5	26	6	5	4	3	8	30	7	4	7	7	5	20	7	8	5
N1666	C/C	del/G	AO	C/C	19	7	4	6	2	22	6	5	6	5	19	6	7	6	7	35	8	6	4	9	8	31	7	3	8	7	6	6	4	1	1
N1667	C/C	G/G	AA	C/T	21	6	6	7	2	22	8	6	5	3	19	7	7	5	7	28	6	5	5	5	7	34	7	3	8	8	8	7	3	1	3
N1668	C/A	del/G	BO	C/C	17	4	3	7	3	28	8	7	6	7	13	4	4	5	4	26	7	6	3	6	4	28	7	3	6	6	6	7	5	2	0
N1669	C/C	del/G	AO	C/C	25	9	8	6	2	16	4	6	3	3	18	6	7	5	2	32	7	7	2	7	9	32	7	4	7	8	6	15	9	3	3
N1670	C/C	del/G	AO	C/C	13	3	1	7	2	19	5	7	4	3	14	5	4	5	8	29	8	4	3	7	7	30	7	2	6	9	6	7	5	1	1
N1671	C/C	del/del	OO	C/T	26	7	8	5	6	12	2	5	3	2	18	6	7	5	3	22	7	4	1	3	7	35	8	4	7	10	6	10	4	3	3
N1672	C/C	del/G	AO	C/C	24	9	2	8	5	7	4	1	0	2	17	7	7	3	6	29	8	6	4	3	8	32	8	2	7	9	6	7	2	2	3
N1673	C/C	del/del	OO	T/T	25	8	5	7	5	14	3	6	2	3	19	8	6	5	1	39	8	6	4	10	11	34	8	3	8	9	6	10	5	4	1
N1674	C/C	del/del	OO	C/C	28	10	8	8	2	18	4	4	4	6	14	4	6	4	4	36	8	6	5	9	8	34	8	4	7	9	6	11	5	4	2
N1675	C/C	del/G	AO	C/T	25	10	4	6	5	13	3	5	5	0	20	6	8	6	5	36	8	6	5	8	9	33	8	3	8	7	7	9	6	2	1
N1676	C/C	del/del	OO	C/C	27	9	6	8	4	12	4	4	2	2	18	5	8	5	3	36	8	6	4	9	9	32	8	4	8	7	5	8	3	3	2
N1677	C/C	del/del	OO	C/C	20	4	7	5	4	16	4	4	4	4	14	4	6	4	1	29	7	3	4	6	9	25	8	1	6	4	6	7	3	2	2
N1678	C/A	G/G	AB	C/C	23	9	3	6	5	18	5	6	3	4	17	7	4	6	6	35	7	6	4	9	9	29	6	3	8	6	6	6	4	2	0
N1679	C/C	del/G	AO	C/C	31	10	7	8	6	3	1	1	1	0	17	7	6	4	7	34	8	7	5	4	10	34	7	5	7	10	5	25	12	5	8
N1680	A/A	G/G	BB	C/C	23	7	5	8	3	19	4	7	5	3	18	5	7	6	4	33	8	6	3	8	8	37	8	3	8	10	8	7	2	3	2
N1681	C/A	del/G	BO	C/T	19	6	7	3	3	23	7	5	6	5	12	1	7	4	5	29	8	4	3	5	9	33	7	3	7	8	8	5	2	2	1
N1682	C/A	del/G	BO	C/C	5	3	0	2	0	30	9	7	8	6	11	5	3	3	7	15	4	2	2	2	5	32	8	1	6	10	7	10	4	4	2
N1683	C/C	del/G	AO	C/C	23	2	6	6	9	22	5	6	6	5	11	6	2	3	3	21	8	2	2	3	6	21	7	0	6	4	4	7	5	2	0
N1684	C/A	G/G	AB	C/T	20	6	5	5	4	20	6	4	6	4	15	4	5	6	3	35	8	5	3	10	9	28	6	2	8	6	6	1	0	1	0
N1685	C/C	del/G	AO	C/T	18	7	5	2	4	12	2	5	1	4	14	6	6	2	5	24	8	5	2	3	6	18	4	4	5	3	2	12	4	6	2
N1686	C/A	del/G	BO	C/T	17	7	2	5	3	22	6	5	5	6	14	5	4	5	4	27	6	5	2	7	7	26	6	1	5	6	8	11	7	3	1
N1687	C/C	G/G	AA	C/T	28	6	9	8	5	15	3	7	4	1	19	6	7	6	5	25	8	4	2	5	6	29	7	2	7	8	5	8	5	2	1
N1688	C/C	del/del	OO	T/T	24	8	4	7	5	16	6	5	2	3	20	7	7	6	5	31	8	5	3	8	7	38	8	5	8	10	7	8	4	2	2
N1689	C/C	del/G	AO	C/C	25	7	7	7	4	20	5	5	5	5	17	6	6	5	4	34	8	5	3	10	8	30	8	4	7	6	5	3	2	1	0
N1690	C/C	del/del	OO	C/C	16	3	4	6	3	24	6	7	6	5	14	3	6	5	3	31	7	6	3	9	6	27	6	2	4	7	8	9	6	2	1
N1691	C/C	del/G	AO	C/T	33	10	9	7	7	7	2	1	1	3	10	4	5	1	3	30	7	5	4	7	7	25	6	1	5	8	5	4	2	1	1
N1692	C/C	del/G	AO	C/C	17	3	6	6	2	23	5	7	6	5	12	4	4	4	4	30	8	6	3	7	6	21	6	1	6	4	4	4	1	3	0
N1693	C/C	del/del	OO	C/T	23	7	4	6	6	15	3	4	4	4	17	6	6	5	6	26	7	6	5	4	4	32	8	6	6	7	5	12	5	5	2
N1694	C/C	del/del	OO	C/C	21	6	6	6	3	22	8	6	5	3	18	5	7	6	6	33	8	6	3	9	7	32	7	4	8	7	6	13	6	5	2
N1695	C/A	G/G	AB	C/T	22	9	5	5	3	21	6	7	5	3	18	6	6	6	7	24	7	6	4	0	7	22	6	2	7	3	4	9	5	1	3
N1696	C/A	del/G	BO	C/T	25	8	6	6	5	19	5	3	6	5	15	6	4	5	6	22	6	4	4	3	5	34	8	4	8	7	7	7	4	2	1
N1697	C/C	del/del	OO	C/C	26	7	7	8	4	8	4	2	1	1	14	3	5	6	5	36	8	6	5	8	9	31	8	5	8	7	3	11	4	5	2
N1698	C/C	del/G	AO	C/T	8	1	1	5	1	34	11	7	8	8	15	7	3	5	4	12	6	1	0	4	1	26	6	2	5	9	4	5	1	3	1
N1699	C/C	del/del	OO	C/T
N1700	C/C	del/del	OO	C/C	21	4	6	7	4	16	5	5	4	2	14	3	7	4	1	28	8	4	3	4	9	24	7	2	5	7	3	5	3	1	1
N1701	C/C	del/G	AO	C/T	22	5	7	6	4	9	2	4	1	2	10	4	3	3	2	30	7	7	3	7	6	30	8	4	7	7	4	9	6	0	3
N1702	C/C	del/G	AO	C/C	31	11	6	9	5	17	3	6	3	5	18	7	6	5	5	24	8	2	4	5	5	28	7	3	4	7	7	8	4	4	0
N1703	C/A	del/G	BO	C/C	19	6	2	6	5	15	4	5	4	2	17	6	7	4	4	34	8	6	3	8	9	32	7	5	7	8	5	8	4	2	2
N1704	C/C	del/del	OO	C/C	28	8	8	7	5	13	2	4	5	2	13	3	5	5	6	38	8	7	5	9	9	34	7	3	8	9	7	10	6	2	2
N1705	C/A	del/G	BO	C/C	16	4	1	8	3	14	5	4	4	1	19	7	7	5	7	32	8	7	5	4	8	34	6	5	7	8	8	5	0	3	2
N1706	C/A	del/G	BO	C/C	28	10	5	7	6	14	4	3	4	3	19	6	8	5	8	34	8	7	4	8	7	35	7	4	8	9	7	8	4	2	2
N1707	C/C	del/del	OO	C/C	25	8	3	6	8	14	5	4	2	3	18	7	5	6	4	24	5	6	5	1	7	27	8	4	7	2	6	17	7	7	3
N1708	C/C	del/G	AO	C/C	16	6	2	6	2	23	7	6	6	4	18	7	5	6	6	31	8	5	5	7	6	30	7	3	7	7	6	7	4	3	0
N1709	C/C	del/G	AO	C/T	26	10	5	7	4	14	4	5	2	3	13	3	6	4	2	37	8	7	5	8	9	24	8	3	7	2	4	9	4	4	1
N1710	C/A	G/G	AB	C/C	27	9	5	8	5	15	3	4	4	4	15	5	5	5	5	30	7	7	4	5	7	32	8	5	8	8	3	3	0	2	1
N1711	C/C	del/G	AO	C/C	15	3	2	7	3	22	6	7	4	5	13	5	2	6	6	30	7	4	4	7	8	34	8	4	7	7	8	6	3	2	1
N1712	C/C	del/del	OO	C/C	29	9	6	7	7	15	5	5	2	3	16	7	4	5	5	32	8	5	5	8	6	31	8	3	8	7	5	8	6	2	0
N1713	C/C	del/del	OO	C/C	25	8	2	8	7	13	5	4	2	2	15	4	6	5	3	32	7	6	3	8	8	31	8	3	7	7	6	5	2	0	3
N1714	C/C	del/del	OO	C/C	20	4	6	6	4	23	7	6	5	5	14	7	3	4	4	34	8	7	3	10	6	27	7	2	6	6	6	6	3	3	0
N1715	C/C	del/del	OO	C/C	17	2	5	7	3	29	8	7	6	8	14	5	4	5	4	25	7	7	1	6	4	27	7	2	8	7	3	10	5	3	2
N1716	C/C	del/G	AO	C/C	30	11	6	7	6	11	3	3	4	1	15	2	7	6	6	34	8	8	5	5	8	30	8	2	8	7	5	8	5	3	0
N1717	C/C	G/G	AA	C/C	12	2	1	7	2	28	9	7	5	7	13	7	2	4	7	23	7	5	1	1	9	29	6	2	5	9	7	10	3	5	2
N1718	C/C	del/G	AO	C/C	29	11	6	7	5	15	4	5	3	3	14	3	6	5	2	31	8	5	4	8	6	31	8	4	8	8	3	7	4	2	1
N1719	C/A	del/G	BO	C/C	33	10	9	7	7	11	3	2	2	4	18	5	8	5	2	29	7	3	4	8	7	38	7	2	18	7	4	8	1	3	4
N1720	C/C	del/del	OO	C/T	26	9	6	7	4	23	6	6	6	5	9	5	1	3	8	29	6	5	3	8	7	24	7	2	6	5	4	8	3	4	1
N1721	C/C	G/G	AA	C/C	21	6	5	6	4	22	7	6	5	4	15	3	6	6	6	33	8	5	4	8	8	29	6	3	8	7	5	4	3	1	0
N1722	C/C	del/del	OO	C/T	20	9	1	5	5	11	4	4	1	2	14	5	6	3	8	40	8	7	5	8	12	34	7	6	8	6	7	8	3	3	2
N1723	C/C	del/del	OO	C/T	22	5	8	5	4	18	5	6	5	2	12	2	5	5	2	28	8	7	3	1	9	30	7	4	6	7	6	5	2	2	1
N1724	C/A	del/G	BO	C/T	12	1	2	6	3	18	5	4	5	4	13	6	3	4	4	30	8	3	2	9	8	23	6	1	6	5	5	1	0	1	0
N1725	C/A	del/G	BO	C/T	19	6	5	6	2	20	7	4	5	4	12	3	3	6	4	33	8	4	3	8	10	32	8	4	7	7	6	6	3	2	1
N1726	C/C	del/del	OO	C/T	27	5	8	8	6	12	4	1	6	1	14	3	6	5	6	32	7	6	5	7	7	23	6	2	6	5	4	5	3	2	0
N1727	C/C	del/G	AO	C/C	22	7	4	7	4	18	5	7	3	3	16	4	6	6	2	36	8	4	4	10	10	27	7	3	7	6	4	6	4	2	0
N1728	C/C	del/G	AO	C/T	23	8	6	6	3	20	5	4	6	5	14	4	6	4	4	35	8	7	2	8	10	36	8	4	7	8	9	7	5	1	1
N1729	C/A	del/G	BO	C/C	10	1	2	4	3	26	4	5	8	9	14	6	3	5	2	20	6	4	2	1	7	26	5	1	7	6	7	5	1	2	2
N1730	C/C	del/G	AO	C/C	22	6	1	9	6	13	4	6	3	0	20	7	7	6	6	36	8	7	5	5	11	28	6	4	6	8	4	3	0	2	1
N1731	C/C	del/G	AO	C/C	16	4	4	5	3	19	6	6	6	1	21	7	8	6	4	33	8	5	5	7	8	34	8	4	8	9	5	9	6	2	1
N1732	A/A	G/G	BB	C/C	21	6	5	7	3	23	7	7	5	4	10	3	3	4	3	34	8	8	4	6	8	30	7	5	5	7	6	4	2	2	0
N1733	C/C	del/G	AO	C/T	10	1	3	4	2	26	8	7	5	6	15	6	3	6	7	24	6	7	3	3	5	31	8	3	8	7	5	6	5	0	1
N1734	C/C	del/G	AO	C/C	27	8	7	7	5	15	7	5	2	1	15	5	6	4	1	24	8	3	3	3	7	30	8	3	5	7	7	7	3	4	0
N1735	C/C	del/del	OO	C/C	19	7	3	4	5	23	7	6	4	6	17	5	7	5	3	32	8	6	4	7	7	28	6	3	6	6	7	6	4	2	0
N1736	C/C	del/del	OO	C/C	23	6	5	7	5	25	8	5	6	6	7	3	1	3	2	26	8	3	2	7	6	27	7	3	4	8	5	6	4	1	1
N1737	C/A	G/G	AB	C/C	21	8	4	5	4	15	5	5	5	0	19	7	6	6	7	40	8	7	5	10	10	33	8	4	8	7	6	7	3	3	1
N1738	C/C	del/G	AO	C/T	20	9	6	5	0	16	6	3	4	3	19	6	8	5	7	31	8	8	4	2	9	33	7	2	8	9	7	15	6	6	3
N1739	C/C	del/del	OO	C/T	23	6	7	7	3	20	5	5	6	4	16	3	8	5	3	28	6	6	4	7	5	29	7	3	8	6	5	5	4	1	0
N1740	C/C	del/del	OO	C/T	17	6	1	5	5	19	5	7	3	4	17	5	7	5	4	35	8	7	3	8	9	30	6	3	7	8	6	3	1	1	1
N1741	C/C	del/del	OO	C/T	20	8	3	5	4	3	1	2	0	0	11	5	3	3	6	40	8	8	5	7	12	37	8	6	7	9	7	16	3	8	5
N1742	C/C	del/del	OO	C/C	20	5	6	5	4	21	5	6	8	2	14	7	3	4	6	30	8	5	3	6	8	31	7	2	7	8	7	16	7	7	2
N1743	C/C	del/G	AO	C/C	25	8	6	4	7	21	7	5	6	3	12	5	3	4	3	19	7	4	3	1	4	26	5	4	8	4	5	7	2	4	1
N1744	C/C	del/del	OO	C/C	33	10	9	8	6	13	6	5	1	1	18	6	7	5	6	24	6	5	4	3	6	30	6	3	7	7	7	7	3	3	1
N1745	C/C	del/G	AO	C/C	17	4	3	6	4	19	6	6	4	3	17	7	4	6	5	34	8	5	5	6	10	34	8	4	8	8	6	7	5	0	2
N1746	C/A	G/G	AB	C/C	22	4	7	6	5	20	5	7	5	3	12	3	3	6	1	36	8	5	3	10	10	28	7	2	8	7	4	4	1	2	1
N1747	C/C	del/del	OO	C/T	22	8	6	4	4	12	2	2	4	4	17	7	6	4	7	26	8	5	4	1	8	29	6	2	8	6	7	15	7	4	4
N1748	C/C	del/G	AO	C/C	24	7	7	6	4	18	6	4	4	4	14	4	6	4	4	24	6	6	2	6	4	23	6	2	6	6	3	10	7	2	1
N1749	C/C	del/del	OO	C/T	23	6	8	6	3	26	8	6	6	6	14	4	4	6	2	29	7	3	5	9	5	27	6	2	7	8	4	4	3	0	1
N1750	C/C	del/del	OO	C/C	15	5	2	6	2	17	7	5	0	5	16	7	4	5	4	36	7	7	5	7	10	30	7	4	6	8	5	6	1	3	2
N1751	C/C	del/del	OO	C/C	23	7	5	7	4	12	2	5	4	1	16	5	6	5	8	27	7	8	3	1	8	22	6	3	6	3	4	9	5	3	1
N1752	C/A	del/G	BO	C/T	22	5	6	7	4	31	11	7	7	6	12	5	3	4	2	16	4	7	0	3	2	22	4	2	6	5	5	15	6	8	1
N1753	C/A	del/G	BO	C/C	23	10	2	7	4	24	9	4	7	4	10	3	4	3	5	30	8	7	5	3	7	27	6	2	5	7	7	13	7	5	1
N1754	C/C	del/G	AO	C/T	23	8	4	6	5	10	5	1	3	1	14	5	5	4	6	29	6	6	5	1	11	23	6	3	5	6	3	9	2	5	2
N1755	C/C	del/del	OO	C/C	14	3	4	7	0	19	5	7	4	3	15	6	3	6	8	28	8	6	3	6	5	36	7	4	8	10	7	14	6	5	3
N1756	C/C	del/del	OO	C/C	25	5	6	8	6	16	3	4	6	3	19	5	8	6	6	36	8	7	3	9	9	37	7	5	8	10	7	7	4	2	1
N1757	C/C	del/G	AO	C/T	25	8	5	8	4	26	7	7	7	5	16	7	4	5	2	18	5	3	2	5	3	24	7	1	6	7	3	8	5	2	1
N1758	C/A	del/G	BO	C/T	30	6	10	8	6	16	4	4	5	3	12	3	4	5	4	29	7	4	3	9	6	22	5	3	5	3	6	7	2	5	0
N1759	C/C	G/G	AA	C/C	16	6	2	4	4	22	6	6	6	4	11	4	2	5	3	30	8	5	2	9	6	29	7	2	8	6	6	7	3	3	1
N1760	C/C	del/G	AO	C/C	21	5	2	6	8	17	5	6	3	3	14	4	5	5	3	29	7	5	3	5	9	28	8	2	7	7	4	3	1	1	1
N1761	C/A	del/G	BO	C/C	24	6	6	8	4	18	5	6	4	3	16	4	7	5	4	29	7	3	4	8	7	29	8	1	7	9	4	6	2	3	1
N1762	C/A	G/G	AB	C/C	23	7	7	6	3	16	5	4	3	4	18	7	6	5	6	29	8	3	3	5	10	31	7	4	8	8	4	17	7	7	3
N1763	C/A	del/G	BO	C/C	17	5	3	8	1	24	7	7	6	4	14	4	5	5	7	26	5	7	4	2	8	25	6	3	4	6	6	4	3	1	0
N1764	C/C	del/del	OO	C/C	26	8	8	5	5	15	4	5	3	3	15	2	8	5	2	39	8	6	4	10	11	25	6	4	3	6	6	5	3	2	0
N1765	C/C	del/G	AO	C/C	21	6	4	7	4	28	10	5	5	8	15	7	4	4	4	9	2	0	0	4	3	31	7	5	7	9	3	11	4	5	2
N1766	C/C	del/del	OO	C/C	24	7	4	7	6	21	8	4	6	3	17	5	7	5	6	35	7	7	4	6	11	29	7	2	7	7	6	19	6	9	4
N1767	C/C	del/G	AO	C/T	21	5	5	7	4	13	3	2	3	5	13	5	3	5	5	30	8	5	3	4	10	33	8	3	8	8	6	10	8	1	1
N1768	C/C	del/del	OO	C/C	28	9	6	6	7	12	5	4	3	0	10	3	5	2	2	32	8	5	3	8	8	20	7	2	5	4	2	4	1	2	1
N1769	C/C	del/del	OO	C/C	29	9	6	6	8	8	3	1	2	2	16	5	6	5	4	32	7	4	4	9	8	31	5	1	8	9	8	9	6	1	2
N1770	C/A	del/G	BO	C/T	28	7	7	9	5	22	6	7	4	5	17	3	8	6	3	24	8	5	2	5	4	37	8	5	8	9	7	11	6	3	2
N1771	C/C	G/G	AA	C/T	24	9	4	6	5	14	4	3	4	3	15	5	5	5	8	32	8	7	3	7	7	31	7	5	7	7	5	9	3	4	2
N1772	C/A	G/G	AB	C/C	23	6	7	6	4	32	11	7	7	7	13	5	3	5	3	3	1	0	0	2	0	21	5	2	6	4	4	15	6	6	3
N1773	C/C	del/G	AO	C/C	16	4	4	5	3	19	6	6	6	1	21	7	8	6	4	33	8	5	5	7	8	34	8	4	8	9	5	9	6	2	1
N1774	C/C	del/del	OO	C/C	22	8	6	2	6	24	9	5	4	6	15	5	4	6	5	25	7	5	3	8	2	25	7	3	4	7	4	11	6	4	1
N1775	C/A	del/G	BO	C/C	17	3	3	7	4	18	3	5	7	3	14	6	3	5	6	29	7	7	3	2	10	21	7	0	4	6	4	19	5	8	6
N1776	C/C	del/G	AO	C/T	21	5	6	5	5	21	3	6	5	7	15	6	6	3	7	33	8	7	4	2	12	26	5	2	7	5	7	9	3	5	1
N1777	C/C	del/del	OO	C/C
N1778	C/C	del/del	OO	C/T
N1779	C/C	del/G	AO	C/C	28	10	4	8	6	15	5	5	3	2	17	6	6	5	4	40	8	7	5	9	11	30	7	2	8	7	6	8	5	2	1
N1780	C/C	del/G	AO	C/C	27	8	6	7	6	25	6	7	6	6	16	7	4	5	3	21	5	5	2	5	4	26	5	3	7	5	6	11	7	3	1
N1781	C/C	del/G	AO	C/C	23	6	4	8	5	17	3	7	6	1	13	4	4	5	7	27	8	7	3	1	8	32	7	4	8	8	5	5	4	1	0
N1782	C/C	del/G	AO	C/C
N1783	A/A	G/G	BB	C/C	20	7	3	6	4	13	3	3	4	3	20	6	8	6	5	30	8	7	5	3	7	36	8	3	8	10	7	12	7	2	3
N1784	C/C	G/G	AA	C/T	16	6	2	3	5	14	3	2	5	4	15	7	3	5	5	23	7	2	3	4	7	29	7	5	8	4	5	10	4	3	3
N1785	C/C	del/del	OO	C/C
N1786	C/C	del/del	OO	C/C	28	9	5	7	7	22	7	4	6	5	10	4	2	4	2	27	7	6	4	1	9	22	7	1	5	5	4	6	2	3	1
N1787	C/A	del/G	BO	C/C	21	6	3	6	6	17	6	3	5	3	12	8	1	3	5	21	7	3	1	2	8	22	6	2	4	6	4	11	5	2	4
N1788	C/C	del/del	OO	C/T	26	7	6	7	6	11	3	5	2	1	13	7	3	3	5	27	8	4	3	5	7	27	7	7	6	5	2	8	3	3	2
N1789	C/C	del/del	OO	C/C	32	11	7	7	7	12	2	4	5	1	12	3	4	5	4	27	8	5	3	4	7	23	7	2	7	3	4	7	5	2	0
N1790	C/C	del/G	AO	C/T	22	6	1	8	7	6	1	2	2	1	11	4	5	2	5	29	7	5	5	6	6	31	8	5	7	5	6	11	3	4	4
N1791	C/A	del/G	BO	C/T	18	3	4	5	6	14	3	2	4	5	9	5	1	3	2	23	4	4	4	6	5	19	4	5	4	2	4	17	7	5	5
N1792	C/C	del/G	AO	C/C	27	8	5	8	6	16	6	3	5	2	15	7	3	5	2	27	8	3	4	7	5	32	7	4	8	9	4	5	1	2	2
N1793	C/C	del/G	AO	C/C	27	6	8	8	5	21	7	5	5	4	15	4	6	5	4	26	8	3	4	7	4	25	7	3	6	5	4	3	2	1	0
N1794	C/C	del/del	OO	C/T	23	8	2	6	7	14	6	3	3	2	15	3	7	5	4	35	8	6	5	7	9	30	7	3	7	9	4	6	4	1	1
N1795	C/A	del/G	BO	C/C
N1796	C/C	del/del	OO	C/T	22	6	5	7	4	16	6	3	6	1	19	8	5	6	3	32	8	7	5	5	7	31	6	5	8	6	6	7	4	2	1
N1797	C/C	del/G	AO	C/T	28	8	5	8	7	15	4	4	2	5	16	9	4	3	7	26	6	6	4	2	8	27	6	3	5	8	5	25	12	6	7
N1798	C/C	del/del	OO	C/T	16	2	4	5	5	30	10	7	8	5	14	5	3	6	2	23	8	5	0	6	4	21	7	1	4	5	4	4	2	1	1
N1799	C/C	del/del	OO	C/T	11	3	2	3	3	20	3	5	7	5	18	5	7	6	5	33	8	4	4	6	11	33	7	4	7	9	6	5	5	0	0
N1800	C/C	del/del	OO	C/T	32	8	8	8	8	23	10	4	4	5	14	5	6	3	2	23	5	5	3	8	2	22	6	2	6	5	3	8	5	1	2
N1801	A/A	G/G	BB	C/T	13	2	3	8	0	20	5	6	2	7	12	5	2	5	5	22	8	5	2	3	4	32	8	3	7	6	8	9	5	3	1
N1802	C/C	del/G	AO	C/C	23	6	3	7	7	20	7	6	4	3	12	5	4	3	7	35	7	7	5	8	8	25	8	2	7	6	2	5	1	3	1
N1803	C/C	del/G	AO	C/C	12	5	1	6	0	21	6	5	5	5	15	5	4	6	5	28	8	5	2	8	5	32	8	3	6	8	7	5	4	1	0
N1804	C/C	del/del	OO	C/C	16	5	3	5	3	20	4	6	5	5	16	6	5	5	6	34	7	6	3	9	9	27	7	3	7	4	6	9	6	1	2
N1805	C/C	del/G	AO	C/T	29	8	6	8	7	17	6	4	4	3	18	6	6	6	4	33	8	5	3	9	8	33	8	4	8	8	5	7	5	2	0
N1806	C/C	G/G	AA	C/C	34	9	10	8	7	9	2	3	2	2	15	8	4	3	4	24	7	4	3	4	6	29	7	4	7	6	5	15	6	5	4
N1807	C/C	del/G	AO	C/C	18	6	3	7	2	20	5	7	4	4	18	7	7	4	8	34	8	8	4	7	7	32	8	4	7	8	5	8	4	2	2
N1808	C/C	del/del	OO	C/C	29	8	7	9	5	16	5	1	5	5	12	5	4	3	8	23	6	3	3	6	5	25	6	1	5	6	7	14	5	8	1
N1809	C/C	del/G	AO	C/C	19	3	6	6	4	27	8	7	6	6	12	2	5	5	3	20	8	4	0	5	3	20	5	2	4	5	4	4	1	3	0
N1810	C/C	del/G	AO	C/T	26	8	6	7	5	19	3	2	8	6	12	4	5	3	4	27	6	5	4	5	7	16	5	0	3	3	5	13	10	3	0
N1811	C/C	del/del	OO	C/C	19	7	4	3	5	19	5	7	4	3	19	6	7	6	5	27	8	6	3	4	6	29	7	4	7	8	3	11	4	5	2
N1812	C/C	G/G	AA	C/T	26	7	5	8	6	17	5	5	4	3	17	4	8	5	6	34	8	6	4	9	7	33	7	4	8	8	6	5	3	1	1
N1813	C/C	del/del	OO	C/T	29	8	9	4	8	17	2	7	6	2	12	4	4	4	6	27	7	6	5	6	3	22	3	4	7	3	5	8	3	4	1
N1814	C/A	del/G	BO	C/C	21	7	4	7	3	23	7	6	5	5	12	3	4	5	4	31	8	5	5	8	5	28	7	4	4	7	6	4	2	2	0
N1815	C/C	del/G	AO	C/C	21	5	3	7	6	17	6	5	3	3	7	4	0	3	6	27	8	6	5	2	6	19	6	3	3	3	4	9	4	3	2
N1816	C/C	del/del	OO	C/T	18	6	4	4	4	21	5	6	5	5	19	6	7	6	5	32	8	4	4	10	6	31	8	3	8	7	5	10	4	5	1
N1817	C/C	del/del	OO	C/C	29	5	8	8	8	17	6	3	5	3	11	3	4	4	5	23	7	3	2	5	6	28	8	5	6	3	6	6	4	2	0
N1818	C/C	del/G	AO	C/C	18	3	5	5	5	28	8	7	7	6	12	4	3	5	3	16	3	3	1	7	2	28	6	2	6	6	8	11	4	6	1
N1819	A/A	G/G	BB	C/C	15	3	3	6	3	23	6	6	4	7	15	6	3	6	6	31	6	7	3	4	11	25	7	3	7	4	4	12	6	3	3
N1820	C/A	del/G	BO	C/T	21	3	7	4	7	12	3	3	6	0	10	7	0	3	5	32	8	5	3	7	9	29	7	3	7	7	5	9	4	3	2
N1821	C/C	del/del	OO	C/T	21	6	6	6	3	12	0	5	5	2	14	4	6	4	7	37	8	7	4	6	12	26	4	2	7	6	7	14	5	5	4
N1822	C/C	del/del	OO	C/C	27	10	5	8	4	12	5	4	3	0	15	4	6	5	4	33	8	6	4	6	9	19	4	1	5	4	5	4	3	0	1
N1823	C/C	del/del	OO	C/C	23	5	8	6	4	23	6	5	5	7	13	2	5	6	7	36	8	5	5	9	9	30	7	3	6	7	7	7	3	2	2
N1824	C/C	del/del	OO	C/T	32	11	7	8	6	14	5	3	4	2	19	8	7	4	6	33	8	7	5	4	9	28	6	3	7	7	5	11	4	4	3
N1825	C/A	del/G	BO	C/C	27	7	7	7	6	13	3	4	4	2	18	5	8	5	2	32	8	4	5	10	5	32	8	3	8	7	6	9	4	3	2
N1826	C/A	G/G	AB	C/T	21	6	5	5	5	29	9	7	8	5	11	2	5	4	5	9	2	3	1	2	1	14	2	0	5	3	4	4	2	0	2
N1827	C/C	del/G	AO	C/C	13	5	1	5	2	21	6	6	7	2	12	5	3	4	5	22	6	4	3	4	5	34	7	3	8	10	6	9	4	3	2
N1828	C/C	del/del	OO	C/C	27	6	6	8	7	13	3	3	2	5	14	5	3	6	3	33	8	5	4	8	8	27	6	2	6	6	7	5	3	2	0
N1829	C/A	del/G	BO	C/C	24	4	9	7	4	16	3	5	4	4	14	5	3	6	2	30	8	6	3	7	6	25	7	3	7	4	4	13	6	4	3
N1830	C/C	del/del	OO	C/C	26	8	6	5	7	21	7	5	5	4	14	7	3	4	5	23	7	7	3	2	4	34	8	4	8	9	5	17	7	8	2
N1831	C/C	del/del	OO	C/T	19	7	4	4	4	23	6	7	6	4	13	4	3	6	5	35	8	5	4	10	8	27	8	3	6	6	4	4	2	2	0
N1832	C/A	del/G	BO	C/T	16	6	4	3	3	12	1	4	4	3	17	5	6	6	3	32	8	5	4	10	5	32	7	3	8	8	6	5	4	1	0
N1833	C/C	del/del	OO	C/T	25	7	6	6	6	20	3	7	6	4	21	8	8	5	5	33	8	6	3	8	8	29	7	2	7	7	6	7	5	2	0
N1834	C/C	del/G	AO	C/C	22	6	5	7	4	20	5	6	5	4	14	5	4	5	4	22	3	5	4	4	6	26	4	4	6	6	6	7	4	3	0
N1835	C/C	del/G	AO	C/C	31	6	9	8	8	6	2	3	1	0	16	6	6	4	1	34	8	3	4	11	8	33	7	5	6	9	6	6	3	3	0
N1836	C/C	del/G	AO	C/C	28	8	6	8	6	18	5	5	4	4	18	4	8	6	5	34	8	5	3	9	9	29	7	4	5	6	7	6	5	1	0
N1837	C/C	del/G	AO	C/C	21	7	2	8	4	14	3	3	4	4	12	4	4	4	5	29	8	7	5	4	5	23	5	2	6	3	7	9	5	2	2
N1838	C/C	del/G	AO	C/C	24	8	6	7	3	20	6	6	4	4	16	3	7	6	4	31	8	6	4	6	7	27	7	5	6	6	3	4	3	1	0
N1839	C/C	del/del	OO	C/T	19	6	3	5	5	20	7	7	3	3	12	4	5	3	3	32	7	6	4	6	9	30	7	3	6	7	7	7	2	3	2
N1840	A/A	G/G	BB	C/C	22	3	8	6	5	29	8	6	8	7	9	4	2	3	1	21	7	2	1	7	4	22	7	1	2	6	6	5	1	4	0
N1841	C/A	G/G	AB	C/C	22	7	6	6	3	18	5	5	4	4	17	6	7	4	6	36	6	7	4	9	10	28	6	2	7	7	6	10	4	4	2
N1842	C/C	del/del	OO	C/C	22	9	2	4	7	14	3	2	4	5	12	3	4	5	5	30	8	6	3	4	9	26	8	4	6	5	3	5	3	1	1
N1843	C/C	del/del	OO	C/C	21	7	2	7	5	21	10	5	2	4	12	4	2	6	5	21	6	2	3	7	3	31	8	3	7	7	6	6	1	4	1
N1844	C/A	del/G	BO	C/C	23	7	5	8	3	21	6	5	6	4	18	6	6	6	6	30	8	6	4	6	6	29	6	2	7	8	6	6	4	2	0
N1845	C/C	del/G	AO	C/C	23	6	6	7	4	17	6	5	3	3	18	6	6	6	4	35	8	5	4	8	10	35	8	5	7	9	6	8	4	2	2
N1846	C/A	G/G	AB	C/C	17	2	2	5	8	26	8	6	6	6	12	4	4	4	0	27	8	5	1	3	10	25	8	3	6	3	5	9	4	4	1
N1847	C/A	del/G	BO	C/C	14	6	3	2	3	22	5	6	4	7	14	5	5	4	2	19	6	2	3	2	6	31	7	3	8	9	4	17	7	7	3
N1848	C/C	del/del	OO	C/T	15	2	2	8	3	17	4	7	6	0	15	5	6	4	4	39	8	8	4	10	9	36	8	4	7	9	8	8	3	2	3
N1849	C/C	del/G	AO	C/C	19	7	5	3	4	12	2	3	5	2	14	7	3	4	6	34	8	5	5	9	7	28	6	4	7	6	5	15	7	5	3
N1850	C/C	del/del	OO	C/C	23	10	5	5	3	12	4	3	1	4	14	4	6	4	7	29	8	6	4	4	7	33	8	4	8	7	6	11	4	3	4
N1851	C/C	del/G	AO	C/C	22	8	4	5	5	2	1	1	0	0	15	5	6	4	7	35	8	7	5	5	10	24	7	4	7	3	3	8	3	4	1
N1852	C/C	del/del	OO	C/C	27	8	7	5	7	17	3	5	2	7	16	5	6	5	8	26	7	5	3	3	8	28	6	1	7	9	5	18	7	8	3
N1853	C/C	del/G	AO	C/C	22	5	4	7	6	24	5	7	7	5	19	6	8	5	3	31	6	6	3	10	6	27	6	4	4	8	5	8	4	4	0
N1854	C/C	del/del	OO	C/C	21	8	2	4	7	25	6	6	8	5	10	2	4	4	7	24	3	4	3	6	8	20	4	1	5	5	5	13	6	5	2
N1855	C/C	del/G	AO	C/C	25	5	8	7	5	27	9	7	8	3	15	6	5	4	1	21	6	5	1	8	1	24	5	2	7	7	3	6	3	3	0
N1856	C/C	del/del	OO	C/T	20	8	4	3	5	22	10	4	4	4	10	4	2	4	2	24	1	5	2	9	7	22	3	3	4	7	5	14	6	5	3
N1857	C/C	G/G	AA	C/C	25	8	3	6	8	23	9	3	5	6	11	2	4	5	2	22	4	4	4	5	5	17	2	2	4	5	4	11	5	3	3
N1858	C/C	del/G	AO	C/C	23	5	8	5	5	24	7	6	6	5	14	4	4	6	1	25	7	4	3	7	4	27	5	2	8	7	5	4	2	2	0
N1859	C/C	G/G	AA	C/C	19	6	3	6	4	26	7	6	6	7	10	4	3	3	4	28	5	4	2	8	9	19	3	5	3	3	5	17	6	7	4
N1860	C/C	del/del	OO	C/T	22	7	4	6	5	20	8	2	5	5	14	4	5	5	4	25	4	4	2	8	7	18	3	2	3	4	6	11	5	2	4
N1861	C/C	G/G	AA	C/T	22	6	5	7	4	14	5	5	4	0	19	6	8	5	6	36	7	8	5	7	9	37	7	5	8	9	8	5	3	1	1
N1862	C/A	G/G	AB	C/C	27	5	8	8	6	21	4	5	5	7	8	3	3	2	2	19	6	4	1	3	5	19	6	0	4	3	6	7	5	1	1
N1863	C/A	del/G	BO	C/C	23	5	7	6	5	17	5	6	3	3	18	6	6	6	3	23	8	5	2	4	4	35	7	5	7	9	7	12	7	3	2
N1864	C/A	del/G	BO	C/T	31	8	9	7	7	9	1	2	4	2	15	4	5	6	1	33	8	5	3	10	7	27	8	2	6	8	3	17	7	7	3
N1865	C/C	del/G	AO	C/C	17	5	5	5	2	26	8	7	4	7	17	4	7	6	4	27	8	6	2	4	7	32	7	4	7	8	6	8	3	3	2
N1866	C/C	del/G	AO	C/C	22	6	7	7	2	23	8	4	4	7	15	6	4	5	5	20	5	6	3	2	4	26	7	3	7	3	6	4	1	2	1
N1867	C/C	del/del	OO	C/C	30	9	8	7	6	14	3	3	4	4	19	6	7	6	5	33	8	4	4	9	8	31	7	3	7	7	7	5	3	2	0
N1868	C/C	del/del	OO	C/C	28	9	6	5	8	8	3	4	0	1	15	4	7	4	2	34	8	6	4	10	6	24	7	3	5	7	2	0	0	0	0
N1869	C/C	del/G	AO	C/C	21	6	8	4	3	20	5	6	4	5	16	4	6	6	5	33	7	5	3	8	10	29	7	3	7	5	7	5	1	2	2
N1870	C/A	G/G	AB	C/T	20	3	6	6	5	33	10	7	7	9	17	6	6	5	3	21	5	6	3	5	2	22	4	1	7	5	5	10	2	7	1
N1871	C/C	del/G	AO	C/C	27	7	9	9	2	10	3	4	3	0	16	6	6	4	2	28	7	5	4	2	10	16	3	2	6	3	2	8	4	3	1
N1872	C/C	del/del	OO	C/C	28	9	7	6	6	27	9	6	6	6	17	4	7	6	3	23	8	4	1	3	7	26	6	3	8	5	4	6	4	2	0
N1873	C/C	del/G	AO	C/T	23	7	3	7	6	23	9	6	3	5	17	7	6	4	4	21	5	3	3	4	6	27	8	2	6	7	4	12	5	5	2
N1874	C/A	del/G	BO	C/C	25	7	7	6	5	33	10	6	8	9	12	5	4	3	4	13	6	5	0	0	2	26	8	3	6	3	6	13	5	8	0
N1875	C/C	G/G	AA	C/C	31	7	8	8	8	12	2	4	4	2	17	4	8	5	6	31	8	7	3	4	9	24	7	2	6	2	7	4	2	2	0
N1876	C/A	G/G	AB	C/C	16	4	4	5	3	25	6	7	6	6	16	5	6	5	3	32	8	7	4	8	5	33	7	4	7	9	6	5	3	1	1
N1877	C/C	del/G	AO	C/C	19	8	3	6	2	19	6	4	5	4	18	5	7	6	5	38	8	7	4	10	9	32	6	4	8	7	7	6	3	2	1
N1878	C/C	G/G	AA	C/T	21	6	7	5	3	17	5	4	4	4	20	7	8	5	4	37	7	7	5	9	9	38	8	6	8	9	7	11	4	3	4
N1879	C/C	del/G	AO	C/T	22	5	5	6	6	18	6	5	2	5	13	4	4	5	6	31	8	5	4	7	7	32	7	4	8	8	5	7	4	1	2
N1880	C/A	G/G	AB	C/T	25	4	4	8	9	26	11	7	3	5	20	6	8	6	0	20	7	4	0	4	5	17	4	2	7	3	1	7	2	5	0
N1881	C/C	del/G	AO	C/T	18	8	2	5	3	21	6	6	5	4	15	7	3	5	2	23	7	5	3	2	6	30	7	2	8	8	5	9	5	3	1
N1882	C/C	del/G	AO	C/T	22	7	4	4	7	15	3	7	4	1	14	5	3	6	3	34	8	5	3	8	10	32	7	3	7	9	6	9	6	3	0
N1883	C/C	G/G	AA	C/C	29	8	8	7	6	25	9	6	4	6	15	6	5	4	5	28	6	6	3	9	4	25	6	3	8	3	5	12	4	6	2
N1884	C/A	del/G	BO	C/C	20	7	4	3	6	21	6	5	5	5	15	7	6	2	3	20	3	4	3	6	4	18	3	4	4	3	4	25	8	11	6
N1885	C/A	del/G	BO	C/T	18	3	7	5	3	23	4	7	7	5	17	4	7	6	2	22	8	3	1	4	6	16	5	1	5	2	3	4	1	3	0
N1886	C/C	del/G	AO	C/C	14	5	2	4	3	24	5	6	8	5	9	5	1	3	3	31	8	4	2	9	8	23	7	1	4	6	5	8	6	1	1
N1887	A/A	G/G	BB	C/C	27	10	4	8	5	15	6	5	1	3	18	5	8	5	7	31	6	8	4	6	7	24	6	1	5	5	7	11	4	4	3
N1888	C/C	G/G	AA	C/C	20	5	7	6	2	24	7	6	4	7	14	5	3	6	4	30	7	6	2	10	5	29	6	4	5	9	5	5	2	3	0
N1889	C/C	del/del	OO	C/C	27	8	7	7	5	23	6	7	5	5	17	7	6	4	2	29	8	6	3	8	4	36	8	4	8	9	7	12	4	6	2
N1890	C/C	del/G	AO	C/C	25	6	8	6	5	18	5	4	5	4	19	8	6	5	4	30	8	5	3	8	6	36	7	6	8	10	5	10	6	2	2
N1891	C/C	del/del	OO	C/C	18	6	3	4	5	24	8	5	6	5	15	4	5	6	6	30	8	6	4	5	7	24	6	3	7	4	4	6	4	2	0
N1892	C/C	del/G	AO	C/C	22	5	4	8	5	23	7	5	4	7	13	4	3	6	3	34	8	4	3	11	8	28	6	5	7	6	4	4	2	2	0
N1893	C/C	del/G	AO	C/T	28	6	7	6	9	24	8	5	6	5	12	4	4	4	4	27	8	6	2	6	5	21	6	2	5	2	6	11	8	1	2
N1894	C/C	del/del	OO	C/C	22	4	7	6	5	27	6	6	8	7	9	4	2	3	4	17	4	3	2	3	5	16	3	1	1	5	6	13	7	5	1
N1895	C/C	del/del	OO	C/C	20	7	3	8	2	26	8	6	5	7	9	3	1	5	5	33	6	6	5	10	6	28	7	3	4	8	6	12	7	3	2
N1896	C/A	del/G	BO	C/C	25	8	5	7	5	11	2	4	3	2	14	5	5	4	6	30	8	6	5	2	9	32	6	5	7	7	7	16	7	4	5
N1897	C/C	G/G	AA	C/T	14	1	3	3	7	28	8	6	6	8	7	2	0	5	5	22	6	4	1	5	6	13	6	0	4	1	2	1	0	1	0
N1898	C/A	G/G	AB	C/C	27	10	7	5	5	17	4	7	3	3	18	6	7	5	7	31	6	7	3	5	10	34	7	6	7	8	6	20	8	5	7
N1899	C/C	del/G	AO	C/C	30	10	6	6	8	16	4	4	4	4	16	5	5	6	6	41	8	7	5	10	11	33	7	3	8	9	6	12	7	3	2
N1900	C/C	del/del	OO	C/C	24	9	5	7	3	29	8	7	5	9	18	6	7	5	6	21	4	6	1	6	4	34	7	3	8	8	8	9	6	1	2
N1901	C/C	del/del	OO	C/C	28	7	9	7	5	21	7	4	8	2	15	4	7	4	2	29	8	5	3	5	8	26	8	3	7	4	4	7	5	2	0
N1902	C/C	del/del	OO	C/T	28	9	5	7	7	11	4	1	5	1	15	7	5	3	5	35	7	7	5	11	5	27	7	2	7	6	5	6	3	2	1
N1903	C/C	del/del	OO	T/T	29	6	10	6	7	18	4	7	4	3	19	5	8	6	3	28	8	7	3	3	7	20	6	2	4	4	4	9	6	3	0
N1904	C/C	del/G	AO	C/T	21	7	5	5	4	14	2	6	4	2	18	6	8	4	7	37	8	8	5	9	7	37	7	4	8	10	8	10	4	4	2
N1905	C/A	del/G	BO	C/C	27	7	7	8	5	21	6	6	6	3	16	3	8	5	3	37	8	6	4	11	8	31	8	3	8	7	5	9	6	2	1
N1906	C/C	del/G	AO	C/C	28	6	8	7	7	13	4	4	2	3	17	6	5	6	6	32	7	7	4	4	10	31	7	4	8	7	5	12	7	3	2
N1907	C/A	del/G	BO	C/C	24	7	4	7	6	21	6	5	6	4	13	3	6	4	4	32	8	6	4	9	5	28	8	4	7	4	5	10	6	2	2
N1908	C/C	del/G	AO	C/C	19	6	1	7	5	21	6	7	5	3	17	7	4	6	7	30	8	5	3	8	6	31	8	5	7	7	4	9	5	2	2
N1909	C/C	del/G	AO	C/T	27	8	6	8	5	13	2	4	3	4	20	6	8	6	4	35	8	6	5	9	7	30	7	3	8	7	5	4	3	0	1
N1910	C/A	del/G	BO	C/T	30	9	6	8	7	16	6	3	3	4	19	5	8	6	4	29	8	5	5	6	5	31	8	3	8	7	5	9	4	4	1
N1911	C/A	del/G	BO	C/C	24	7	6	6	5	17	5	5	3	4	17	3	8	6	3	33	8	5	3	11	6	32	7	4	7	6	8	5	3	1	1
N1912	C/A	del/G	BO	C/C	27	8	6	8	5	19	6	5	4	4	14	2	6	6	4	36	7	6	5	10	8	32	7	3	6	9	7	4	3	1	0
N1913	C/C	del/del	OO	C/C	9	2	1	4	2	29	10	7	6	6	13	5	2	6	5	17	4	1	2	5	5	31	7	3	6	8	7	5	3	1	1
N1914	C/C	del/G	AO	C/T	19	4	6	5	4	24	6	6	5	7	11	4	2	5	2	24	8	3	1	4	8	20	3	2	6	4	5	8	5	3	0
N1915	C/C	del/G	AO	C/C	30	9	7	8	6	17	4	5	4	4	21	7	8	6	4	35	8	7	5	8	7	29	6	2	8	7	6	8	5	2	1
N1916	C/C	G/G	AA	C/C	17	7	1	5	4	25	8	7	5	5	14	5	5	4	6	18	5	4	2	4	3	19	4	1	5	5	4	4	2	2	0
N1917	C/C	G/G	AA	C/C	23	6	4	6	7	19	4	5	4	6	12	5	4	3	7	24	6	6	4	0	8	30	7	5	7	6	5	14	6	5	3
N1918	C/C	del/G	AO	C/C	23	9	4	7	3	8	3	3	1	1	19	8	6	5	8	30	8	6	3	2	11	30	8	4	7	5	6	11	6	4	1
N1919	C/C	del/G	AO	C/C	10	2	2	4	2	28	8	7	6	7	13	6	4	3	6	25	8	4	3	4	6	21	7	1	4	5	4	6	2	3	1
N1920	C/A	del/G	BO	C/C	25	7	4	6	8	17	4	4	5	4	20	6	8	6	7	34	8	7	4	5	10	36	8	6	8	7	7	15	6	4	5
N1921	C/C	del/G	AO	C/C	23	7	7	5	4	7	2	3	1	1	15	5	7	3	5	40	8	5	5	11	11	32	8	5	8	6	5	7	2	3	2
N1922	C/C	del/G	AO	C/T	21	8	3	7	3	13	4	4	3	2	18	6	7	5	4	28	8	7	1	2	10	29	6	3	8	7	5	10	3	5	2
N1923	C/C	del/del	OO	C/T	27	9	8	7	3	17	4	4	5	4	17	4	8	5	5	32	7	4	4	9	8	33	7	3	7	8	8	6	4	2	0
N1924	C/C	del/G	AO	C/C	23	6	8	7	2	22	4	7	7	4	17	5	6	6	5	35	8	7	4	7	9	31	8	3	8	7	5	7	4	3	0
N1925	C/A	del/G	BO	C/T	16	5	3	7	1	17	2	7	5	3	18	8	5	5	7	34	8	5	3	7	11	34	7	4	6	9	8	8	3	4	1
N1926	C/A	del/G	BO	C/C	26	9	4	5	8	14	5	2	6	1	17	5	8	4	5	32	8	7	5	3	9	30	7	5	7	6	5	12	6	3	3
N1927	C/C	del/del	OO	C/T	22	7	1	7	7	23	5	7	4	7	15	5	6	4	7	31	8	8	4	1	10	16	4	2	3	4	3	7	5	2	0
